# Supplementary material for: Synthesis of Known and Previously Inaccessible Poly(pyrazolyl)Borates under Mild Conditions
Source: J Org Chem. 2023 Jun 22;88(13):9130–5. doi: 10.1021/acs.joc.3c00761 (PMC10337037; doi:10.1021/acs.joc.3c00761)
Supplement: Supplementary file 2 — jo3c00761_si_002.zip [file jo3c00761_si_002.zip]

Archive with 2,425 entries (2,152 files):
- borates_FIDS/
- borates_FIDS/1a_pztBu/
- borates_FIDS/1a_pztBu/1a_13C_CDCl3_75MHz/
- borates_FIDS/1a_pztBu/1a_13C_CDCl3_75MHz/acqu
- borates_FIDS/1a_pztBu/1a_13C_CDCl3_75MHz/acqus
- borates_FIDS/1a_pztBu/1a_13C_CDCl3_75MHz/audita.txt
- borates_FIDS/1a_pztBu/1a_13C_CDCl3_75MHz/cpdprg2
- borates_FIDS/1a_pztBu/1a_13C_CDCl3_75MHz/fid
- borates_FIDS/1a_pztBu/1a_13C_CDCl3_75MHz/format.temp
- borates_FIDS/1a_pztBu/1a_13C_CDCl3_75MHz/fq1list
- borates_FIDS/1a_pztBu/1a_13C_CDCl3_75MHz/pdata/
- borates_FIDS/1a_pztBu/1a_13C_CDCl3_75MHz/pdata/1/
- borates_FIDS/1a_pztBu/1a_13C_CDCl3_75MHz/pdata/1/1i
- borates_FIDS/1a_pztBu/1a_13C_CDCl3_75MHz/pdata/1/1r
- borates_FIDS/1a_pztBu/1a_13C_CDCl3_75MHz/pdata/1/auditp.txt
- borates_FIDS/1a_pztBu/1a_13C_CDCl3_75MHz/pdata/1/intrng
- borates_FIDS/1a_pztBu/1a_13C_CDCl3_75MHz/pdata/1/outd
- borates_FIDS/1a_pztBu/1a_13C_CDCl3_75MHz/pdata/1/parm.txt
- borates_FIDS/1a_pztBu/1a_13C_CDCl3_75MHz/pdata/1/peaklist.xml
- borates_FIDS/1a_pztBu/1a_13C_CDCl3_75MHz/pdata/1/peakrng
- borates_FIDS/1a_pztBu/1a_13C_CDCl3_75MHz/pdata/1/peaks
- borates_FIDS/1a_pztBu/1a_13C_CDCl3_75MHz/pdata/1/proc
- borates_FIDS/1a_pztBu/1a_13C_CDCl3_75MHz/pdata/1/procs
- borates_FIDS/1a_pztBu/1a_13C_CDCl3_75MHz/pdata/1/title
- borates_FIDS/1a_pztBu/1a_13C_CDCl3_75MHz/precom.output
- borates_FIDS/1a_pztBu/1a_13C_CDCl3_75MHz/prosol_History
- borates_FIDS/1a_pztBu/1a_13C_CDCl3_75MHz/pulseprogram
- borates_FIDS/1a_pztBu/1a_13C_CDCl3_75MHz/scon2
- borates_FIDS/1a_pztBu/1a_13C_CDCl3_75MHz/shimvalues
- borates_FIDS/1a_pztBu/1a_13C_CDCl3_75MHz/specpar
- borates_FIDS/1a_pztBu/1a_13C_CDCl3_75MHz/stanprogram4557
- borates_FIDS/1a_pztBu/1a_13C_CDCl3_75MHz/uxnmr.info
- borates_FIDS/1a_pztBu/1a_13C_CDCl3_75MHz/uxnmr.par
- borates_FIDS/1a_pztBu/1a_13C_CDCl3_75MHz/vtc_pid_settings
- borates_FIDS/1a_pztBu/1a_1H_CDCl3_300MHz/
- borates_FIDS/1a_pztBu/1a_1H_CDCl3_300MHz/acqu
- borates_FIDS/1a_pztBu/1a_1H_CDCl3_300MHz/acqus
- borates_FIDS/1a_pztBu/1a_1H_CDCl3_300MHz/audita.txt
- borates_FIDS/1a_pztBu/1a_1H_CDCl3_300MHz/fid
- borates_FIDS/1a_pztBu/1a_1H_CDCl3_300MHz/format.temp
- borates_FIDS/1a_pztBu/1a_1H_CDCl3_300MHz/fq1list
- borates_FIDS/1a_pztBu/1a_1H_CDCl3_300MHz/pdata/
- borates_FIDS/1a_pztBu/1a_1H_CDCl3_300MHz/pdata/1/
- borates_FIDS/1a_pztBu/1a_1H_CDCl3_300MHz/pdata/1/1i
- borates_FIDS/1a_pztBu/1a_1H_CDCl3_300MHz/pdata/1/1r
- borates_FIDS/1a_pztBu/1a_1H_CDCl3_300MHz/pdata/1/auditp.txt
- borates_FIDS/1a_pztBu/1a_1H_CDCl3_300MHz/pdata/1/intrng
- borates_FIDS/1a_pztBu/1a_1H_CDCl3_300MHz/pdata/1/outd
- borates_FIDS/1a_pztBu/1a_1H_CDCl3_300MHz/pdata/1/parm.txt
- borates_FIDS/1a_pztBu/1a_1H_CDCl3_300MHz/pdata/1/peaklist.xml
- borates_FIDS/1a_pztBu/1a_1H_CDCl3_300MHz/pdata/1/peakrng
- borates_FIDS/1a_pztBu/1a_1H_CDCl3_300MHz/pdata/1/peaks
- borates_FIDS/1a_pztBu/1a_1H_CDCl3_300MHz/pdata/1/proc
- borates_FIDS/1a_pztBu/1a_1H_CDCl3_300MHz/pdata/1/procs
- borates_FIDS/1a_pztBu/1a_1H_CDCl3_300MHz/pdata/1/title
- borates_FIDS/1a_pztBu/1a_1H_CDCl3_300MHz/precom.output
- borates_FIDS/1a_pztBu/1a_1H_CDCl3_300MHz/prosol_History
- borates_FIDS/1a_pztBu/1a_1H_CDCl3_300MHz/pulseprogram
- borates_FIDS/1a_pztBu/1a_1H_CDCl3_300MHz/scon2
- borates_FIDS/1a_pztBu/1a_1H_CDCl3_300MHz/shimvalues
- borates_FIDS/1a_pztBu/1a_1H_CDCl3_300MHz/specpar
- borates_FIDS/1a_pztBu/1a_1H_CDCl3_300MHz/stanprogram4557
- borates_FIDS/1a_pztBu/1a_1H_CDCl3_300MHz/uxnmr.info
- borates_FIDS/1a_pztBu/1a_1H_CDCl3_300MHz/uxnmr.par
- borates_FIDS/1a_pztBu/1a_1H_CDCl3_300MHz/vtc_pid_settings
- borates_FIDS/1b_pztBu,Br/
- borates_FIDS/1b_pztBu,Br/1b_13C_CDCl3_125MHz/
- borates_FIDS/1b_pztBu,Br/1b_13C_CDCl3_125MHz/acqu
- borates_FIDS/1b_pztBu,Br/1b_13C_CDCl3_125MHz/acqus
- borates_FIDS/1b_pztBu,Br/1b_13C_CDCl3_125MHz/adcInfo_TRX2.xml
- borates_FIDS/1b_pztBu,Br/1b_13C_CDCl3_125MHz/audita.txt
- borates_FIDS/1b_pztBu,Br/1b_13C_CDCl3_125MHz/cpdprg2
- borates_FIDS/1b_pztBu,Br/1b_13C_CDCl3_125MHz/fid
- borates_FIDS/1b_pztBu,Br/1b_13C_CDCl3_125MHz/format.temp
- borates_FIDS/1b_pztBu,Br/1b_13C_CDCl3_125MHz/pdata/
- borates_FIDS/1b_pztBu,Br/1b_13C_CDCl3_125MHz/pdata/1/
- borates_FIDS/1b_pztBu,Br/1b_13C_CDCl3_125MHz/pdata/1/1i
- borates_FIDS/1b_pztBu,Br/1b_13C_CDCl3_125MHz/pdata/1/1r
- borates_FIDS/1b_pztBu,Br/1b_13C_CDCl3_125MHz/pdata/1/auditp.txt
- borates_FIDS/1b_pztBu,Br/1b_13C_CDCl3_125MHz/pdata/1/intrng
- borates_FIDS/1b_pztBu,Br/1b_13C_CDCl3_125MHz/pdata/1/outd
- borates_FIDS/1b_pztBu,Br/1b_13C_CDCl3_125MHz/pdata/1/parm.txt
- borates_FIDS/1b_pztBu,Br/1b_13C_CDCl3_125MHz/pdata/1/peaklist.xml
- borates_FIDS/1b_pztBu,Br/1b_13C_CDCl3_125MHz/pdata/1/peakrng
- borates_FIDS/1b_pztBu,Br/1b_13C_CDCl3_125MHz/pdata/1/peaks
- borates_FIDS/1b_pztBu,Br/1b_13C_CDCl3_125MHz/pdata/1/proc
- borates_FIDS/1b_pztBu,Br/1b_13C_CDCl3_125MHz/pdata/1/procs
- borates_FIDS/1b_pztBu,Br/1b_13C_CDCl3_125MHz/pdata/1/title
- borates_FIDS/1b_pztBu,Br/1b_13C_CDCl3_125MHz/prosol_History
- borates_FIDS/1b_pztBu,Br/1b_13C_CDCl3_125MHz/pulseprogram
- borates_FIDS/1b_pztBu,Br/1b_13C_CDCl3_125MHz/scon2
- borates_FIDS/1b_pztBu,Br/1b_13C_CDCl3_125MHz/shimvalues
- borates_FIDS/1b_pztBu,Br/1b_13C_CDCl3_125MHz/specpar
- borates_FIDS/1b_pztBu,Br/1b_13C_CDCl3_125MHz/stanprogram32101
- borates_FIDS/1b_pztBu,Br/1b_13C_CDCl3_125MHz/stanprogram32533
- borates_FIDS/1b_pztBu,Br/1b_13C_CDCl3_125MHz/uxnmr.info
- borates_FIDS/1b_pztBu,Br/1b_13C_CDCl3_125MHz/uxnmr.par
- borates_FIDS/1b_pztBu,Br/1b_13C_CDCl3_125MHz/vtc_pid_settings
- borates_FIDS/1b_pztBu,Br/1b_1H_CDCl3_500MHz/
- borates_FIDS/1b_pztBu,Br/1b_1H_CDCl3_500MHz/acqu
- borates_FIDS/1b_pztBu,Br/1b_1H_CDCl3_500MHz/acqus
- borates_FIDS/1b_pztBu,Br/1b_1H_CDCl3_500MHz/adcInfo_TRX1.xml
- borates_FIDS/1b_pztBu,Br/1b_1H_CDCl3_500MHz/audita.txt
- borates_FIDS/1b_pztBu,Br/1b_1H_CDCl3_500MHz/fid
- borates_FIDS/1b_pztBu,Br/1b_1H_CDCl3_500MHz/format.temp
- borates_FIDS/1b_pztBu,Br/1b_1H_CDCl3_500MHz/pdata/
- borates_FIDS/1b_pztBu,Br/1b_1H_CDCl3_500MHz/pdata/1/
- borates_FIDS/1b_pztBu,Br/1b_1H_CDCl3_500MHz/pdata/1/1i
- borates_FIDS/1b_pztBu,Br/1b_1H_CDCl3_500MHz/pdata/1/1r
- borates_FIDS/1b_pztBu,Br/1b_1H_CDCl3_500MHz/pdata/1/auditp.txt
- borates_FIDS/1b_pztBu,Br/1b_1H_CDCl3_500MHz/pdata/1/intrng
- borates_FIDS/1b_pztBu,Br/1b_1H_CDCl3_500MHz/pdata/1/outd
- borates_FIDS/1b_pztBu,Br/1b_1H_CDCl3_500MHz/pdata/1/parm.txt
- borates_FIDS/1b_pztBu,Br/1b_1H_CDCl3_500MHz/pdata/1/peaklist.xml
- borates_FIDS/1b_pztBu,Br/1b_1H_CDCl3_500MHz/pdata/1/peakrng
- borates_FIDS/1b_pztBu,Br/1b_1H_CDCl3_500MHz/pdata/1/peaks
- borates_FIDS/1b_pztBu,Br/1b_1H_CDCl3_500MHz/pdata/1/proc
- borates_FIDS/1b_pztBu,Br/1b_1H_CDCl3_500MHz/pdata/1/procs
- borates_FIDS/1b_pztBu,Br/1b_1H_CDCl3_500MHz/pdata/1/title
- borates_FIDS/1b_pztBu,Br/1b_1H_CDCl3_500MHz/prosol_History
- borates_FIDS/1b_pztBu,Br/1b_1H_CDCl3_500MHz/pulseprogram
- borates_FIDS/1b_pztBu,Br/1b_1H_CDCl3_500MHz/scon2
- borates_FIDS/1b_pztBu,Br/1b_1H_CDCl3_500MHz/shimvalues
- borates_FIDS/1b_pztBu,Br/1b_1H_CDCl3_500MHz/specpar
- borates_FIDS/1b_pztBu,Br/1b_1H_CDCl3_500MHz/stanprogram32101
- borates_FIDS/1b_pztBu,Br/1b_1H_CDCl3_500MHz/stanprogram32533
- borates_FIDS/1b_pztBu,Br/1b_1H_CDCl3_500MHz/uxnmr.info
- borates_FIDS/1b_pztBu,Br/1b_1H_CDCl3_500MHz/uxnmr.par
- borates_FIDS/1b_pztBu,Br/1b_1H_CDCl3_500MHz/vtc_pid_settings
- borates_FIDS/1c_pztBu,NO2/
- borates_FIDS/1c_pztBu,NO2/1c_13C_CDCl3_75MHz/
- borates_FIDS/1c_pztBu,NO2/1c_13C_CDCl3_75MHz/acqu
- borates_FIDS/1c_pztBu,NO2/1c_13C_CDCl3_75MHz/acqus
- borates_FIDS/1c_pztBu,NO2/1c_13C_CDCl3_75MHz/audita.txt
- borates_FIDS/1c_pztBu,NO2/1c_13C_CDCl3_75MHz/cpdprg2
- borates_FIDS/1c_pztBu,NO2/1c_13C_CDCl3_75MHz/fid
- borates_FIDS/1c_pztBu,NO2/1c_13C_CDCl3_75MHz/format.temp
- borates_FIDS/1c_pztBu,NO2/1c_13C_CDCl3_75MHz/fq1list
- borates_FIDS/1c_pztBu,NO2/1c_13C_CDCl3_75MHz/pdata/
- borates_FIDS/1c_pztBu,NO2/1c_13C_CDCl3_75MHz/pdata/1/
- borates_FIDS/1c_pztBu,NO2/1c_13C_CDCl3_75MHz/pdata/1/1i
- borates_FIDS/1c_pztBu,NO2/1c_13C_CDCl3_75MHz/pdata/1/1r
- borates_FIDS/1c_pztBu,NO2/1c_13C_CDCl3_75MHz/pdata/1/auditp.txt
- borates_FIDS/1c_pztBu,NO2/1c_13C_CDCl3_75MHz/pdata/1/intrng
- borates_FIDS/1c_pztBu,NO2/1c_13C_CDCl3_75MHz/pdata/1/outd
- borates_FIDS/1c_pztBu,NO2/1c_13C_CDCl3_75MHz/pdata/1/parm.txt
- borates_FIDS/1c_pztBu,NO2/1c_13C_CDCl3_75MHz/pdata/1/peaklist.xml
- borates_FIDS/1c_pztBu,NO2/1c_13C_CDCl3_75MHz/pdata/1/peakrng
- borates_FIDS/1c_pztBu,NO2/1c_13C_CDCl3_75MHz/pdata/1/peaks
- borates_FIDS/1c_pztBu,NO2/1c_13C_CDCl3_75MHz/pdata/1/proc
- borates_FIDS/1c_pztBu,NO2/1c_13C_CDCl3_75MHz/pdata/1/procs
- borates_FIDS/1c_pztBu,NO2/1c_13C_CDCl3_75MHz/pdata/1/title
- borates_FIDS/1c_pztBu,NO2/1c_13C_CDCl3_75MHz/precom.output
- borates_FIDS/1c_pztBu,NO2/1c_13C_CDCl3_75MHz/prosol_History
- borates_FIDS/1c_pztBu,NO2/1c_13C_CDCl3_75MHz/pulseprogram
- borates_FIDS/1c_pztBu,NO2/1c_13C_CDCl3_75MHz/scon2
- borates_FIDS/1c_pztBu,NO2/1c_13C_CDCl3_75MHz/shimvalues
- borates_FIDS/1c_pztBu,NO2/1c_13C_CDCl3_75MHz/specpar
- borates_FIDS/1c_pztBu,NO2/1c_13C_CDCl3_75MHz/stanprogram4577
- borates_FIDS/1c_pztBu,NO2/1c_13C_CDCl3_75MHz/uxnmr.info
- borates_FIDS/1c_pztBu,NO2/1c_13C_CDCl3_75MHz/uxnmr.par
- borates_FIDS/1c_pztBu,NO2/1c_13C_CDCl3_75MHz/vtc_pid_settings
- borates_FIDS/1c_pztBu,NO2/1c_1H_CDCl3_300MHz/
- borates_FIDS/1c_pztBu,NO2/1c_1H_CDCl3_300MHz/acqu
- borates_FIDS/1c_pztBu,NO2/1c_1H_CDCl3_300MHz/acqus
- borates_FIDS/1c_pztBu,NO2/1c_1H_CDCl3_300MHz/audita.txt
- borates_FIDS/1c_pztBu,NO2/1c_1H_CDCl3_300MHz/fid
- borates_FIDS/1c_pztBu,NO2/1c_1H_CDCl3_300MHz/format.temp
- borates_FIDS/1c_pztBu,NO2/1c_1H_CDCl3_300MHz/fq1list
- borates_FIDS/1c_pztBu,NO2/1c_1H_CDCl3_300MHz/pdata/
- borates_FIDS/1c_pztBu,NO2/1c_1H_CDCl3_300MHz/pdata/1/
- borates_FIDS/1c_pztBu,NO2/1c_1H_CDCl3_300MHz/pdata/1/1i
- borates_FIDS/1c_pztBu,NO2/1c_1H_CDCl3_300MHz/pdata/1/1r
- borates_FIDS/1c_pztBu,NO2/1c_1H_CDCl3_300MHz/pdata/1/auditp.txt
- borates_FIDS/1c_pztBu,NO2/1c_1H_CDCl3_300MHz/pdata/1/intrng
- borates_FIDS/1c_pztBu,NO2/1c_1H_CDCl3_300MHz/pdata/1/outd
- borates_FIDS/1c_pztBu,NO2/1c_1H_CDCl3_300MHz/pdata/1/parm.txt
- borates_FIDS/1c_pztBu,NO2/1c_1H_CDCl3_300MHz/pdata/1/peaklist.xml
- borates_FIDS/1c_pztBu,NO2/1c_1H_CDCl3_300MHz/pdata/1/peakrng
- borates_FIDS/1c_pztBu,NO2/1c_1H_CDCl3_300MHz/pdata/1/peaks
- borates_FIDS/1c_pztBu,NO2/1c_1H_CDCl3_300MHz/pdata/1/proc
- borates_FIDS/1c_pztBu,NO2/1c_1H_CDCl3_300MHz/pdata/1/procs
- borates_FIDS/1c_pztBu,NO2/1c_1H_CDCl3_300MHz/pdata/1/title
- borates_FIDS/1c_pztBu,NO2/1c_1H_CDCl3_300MHz/precom.output
- borates_FIDS/1c_pztBu,NO2/1c_1H_CDCl3_300MHz/prosol_History
- borates_FIDS/1c_pztBu,NO2/1c_1H_CDCl3_300MHz/pulseprogram
- borates_FIDS/1c_pztBu,NO2/1c_1H_CDCl3_300MHz/scon2
- borates_FIDS/1c_pztBu,NO2/1c_1H_CDCl3_300MHz/shimvalues
- borates_FIDS/1c_pztBu,NO2/1c_1H_CDCl3_300MHz/specpar
- borates_FIDS/1c_pztBu,NO2/1c_1H_CDCl3_300MHz/stanprogram4557
- borates_FIDS/1c_pztBu,NO2/1c_1H_CDCl3_300MHz/uxnmr.info
- borates_FIDS/1c_pztBu,NO2/1c_1H_CDCl3_300MHz/uxnmr.par
- borates_FIDS/1c_pztBu,NO2/1c_1H_CDCl3_300MHz/vtc_pid_settings
- borates_FIDS/1d_pzAd,NO2/
- borates_FIDS/1d_pzAd,NO2/1d_13C_CD3OD_75MHz/
- borates_FIDS/1d_pzAd,NO2/1d_13C_CD3OD_75MHz/acqu
- borates_FIDS/1d_pzAd,NO2/1d_13C_CD3OD_75MHz/acqus
- borates_FIDS/1d_pzAd,NO2/1d_13C_CD3OD_75MHz/audita.txt
- borates_FIDS/1d_pzAd,NO2/1d_13C_CD3OD_75MHz/cpdprg2
- borates_FIDS/1d_pzAd,NO2/1d_13C_CD3OD_75MHz/fid
- borates_FIDS/1d_pzAd,NO2/1d_13C_CD3OD_75MHz/format.temp
- borates_FIDS/1d_pzAd,NO2/1d_13C_CD3OD_75MHz/fq1list
- borates_FIDS/1d_pzAd,NO2/1d_13C_CD3OD_75MHz/pdata/
- borates_FIDS/1d_pzAd,NO2/1d_13C_CD3OD_75MHz/pdata/1/
- borates_FIDS/1d_pzAd,NO2/1d_13C_CD3OD_75MHz/pdata/1/1i
- borates_FIDS/1d_pzAd,NO2/1d_13C_CD3OD_75MHz/pdata/1/1r
- borates_FIDS/1d_pzAd,NO2/1d_13C_CD3OD_75MHz/pdata/1/auditp.txt
- borates_FIDS/1d_pzAd,NO2/1d_13C_CD3OD_75MHz/pdata/1/intrng
- borates_FIDS/1d_pzAd,NO2/1d_13C_CD3OD_75MHz/pdata/1/outd
- borates_FIDS/1d_pzAd,NO2/1d_13C_CD3OD_75MHz/pdata/1/parm.txt
- borates_FIDS/1d_pzAd,NO2/1d_13C_CD3OD_75MHz/pdata/1/peaklist.xml
- borates_FIDS/1d_pzAd,NO2/1d_13C_CD3OD_75MHz/pdata/1/peakrng
- borates_FIDS/1d_pzAd,NO2/1d_13C_CD3OD_75MHz/pdata/1/peaks
- borates_FIDS/1d_pzAd,NO2/1d_13C_CD3OD_75MHz/pdata/1/proc
- borates_FIDS/1d_pzAd,NO2/1d_13C_CD3OD_75MHz/pdata/1/procs
- borates_FIDS/1d_pzAd,NO2/1d_13C_CD3OD_75MHz/pdata/1/title
- borates_FIDS/1d_pzAd,NO2/1d_13C_CD3OD_75MHz/precom.output
- borates_FIDS/1d_pzAd,NO2/1d_13C_CD3OD_75MHz/prosol_History
- borates_FIDS/1d_pzAd,NO2/1d_13C_CD3OD_75MHz/pulseprogram
- borates_FIDS/1d_pzAd,NO2/1d_13C_CD3OD_75MHz/scon2
- borates_FIDS/1d_pzAd,NO2/1d_13C_CD3OD_75MHz/shimvalues
- borates_FIDS/1d_pzAd,NO2/1d_13C_CD3OD_75MHz/specpar
- borates_FIDS/1d_pzAd,NO2/1d_13C_CD3OD_75MHz/stanprogram37570
- borates_FIDS/1d_pzAd,NO2/1d_13C_CD3OD_75MHz/uxnmr.info
- borates_FIDS/1d_pzAd,NO2/1d_13C_CD3OD_75MHz/uxnmr.par
- borates_FIDS/1d_pzAd,NO2/1d_13C_CD3OD_75MHz/vtc_pid_settings
- borates_FIDS/1d_pzAd,NO2/1d_1H_CD3OD_300MHz/
- borates_FIDS/1d_pzAd,NO2/1d_1H_CD3OD_300MHz/acqu
- borates_FIDS/1d_pzAd,NO2/1d_1H_CD3OD_300MHz/acqus
- borates_FIDS/1d_pzAd,NO2/1d_1H_CD3OD_300MHz/audita.txt
- borates_FIDS/1d_pzAd,NO2/1d_1H_CD3OD_300MHz/fid
- borates_FIDS/1d_pzAd,NO2/1d_1H_CD3OD_300MHz/format.temp
- borates_FIDS/1d_pzAd,NO2/1d_1H_CD3OD_300MHz/fq1list
- borates_FIDS/1d_pzAd,NO2/1d_1H_CD3OD_300MHz/pdata/
- borates_FIDS/1d_pzAd,NO2/1d_1H_CD3OD_300MHz/pdata/1/
- borates_FIDS/1d_pzAd,NO2/1d_1H_CD3OD_300MHz/pdata/1/1i
- borates_FIDS/1d_pzAd,NO2/1d_1H_CD3OD_300MHz/pdata/1/1r
- borates_FIDS/1d_pzAd,NO2/1d_1H_CD3OD_300MHz/pdata/1/auditp.txt
- borates_FIDS/1d_pzAd,NO2/1d_1H_CD3OD_300MHz/pdata/1/intrng
- borates_FIDS/1d_pzAd,NO2/1d_1H_CD3OD_300MHz/pdata/1/outd
- borates_FIDS/1d_pzAd,NO2/1d_1H_CD3OD_300MHz/pdata/1/parm.txt
- borates_FIDS/1d_pzAd,NO2/1d_1H_CD3OD_300MHz/pdata/1/peaklist.xml
- borates_FIDS/1d_pzAd,NO2/1d_1H_CD3OD_300MHz/pdata/1/peakrng
- borates_FIDS/1d_pzAd,NO2/1d_1H_CD3OD_300MHz/pdata/1/peaks
- borates_FIDS/1d_pzAd,NO2/1d_1H_CD3OD_300MHz/pdata/1/proc
- borates_FIDS/1d_pzAd,NO2/1d_1H_CD3OD_300MHz/pdata/1/procs
- borates_FIDS/1d_pzAd,NO2/1d_1H_CD3OD_300MHz/pdata/1/title
- borates_FIDS/1d_pzAd,NO2/1d_1H_CD3OD_300MHz/precom.output
- borates_FIDS/1d_pzAd,NO2/1d_1H_CD3OD_300MHz/prosol_History
- borates_FIDS/1d_pzAd,NO2/1d_1H_CD3OD_300MHz/pulseprogram
- borates_FIDS/1d_pzAd,NO2/1d_1H_CD3OD_300MHz/scon2
- borates_FIDS/1d_pzAd,NO2/1d_1H_CD3OD_300MHz/shimvalues
- borates_FIDS/1d_pzAd,NO2/1d_1H_CD3OD_300MHz/specpar
- borates_FIDS/1d_pzAd,NO2/1d_1H_CD3OD_300MHz/stanprogram37570
- borates_FIDS/1d_pzAd,NO2/1d_1H_CD3OD_300MHz/uxnmr.info
- borates_FIDS/1d_pzAd,NO2/1d_1H_CD3OD_300MHz/uxnmr.par
- borates_FIDS/1d_pzAd,NO2/1d_1H_CD3OD_300MHz/vtc_pid_settings
- borates_FIDS/1e_pzMs/
- borates_FIDS/1e_pzMs/1e_13C_CDCl3_100MHz/
- borates_FIDS/1e_pzMs/1e_13C_CDCl3_100MHz/1d_pzMs_13H_CDCl3.tiff
- borates_FIDS/1e_pzMs/1e_13C_CDCl3_100MHz/fid
- borates_FIDS/1e_pzMs/1e_13C_CDCl3_100MHz/log
- borates_FIDS/1e_pzMs/1e_13C_CDCl3_100MHz/procpar
- borates_FIDS/1e_pzMs/1e_13C_CDCl3_100MHz/text
- borates_FIDS/1e_pzMs/1e_1H_CDCl3_400MHz/
- borates_FIDS/1e_pzMs/1e_1H_CDCl3_400MHz/fid
- borates_FIDS/1e_pzMs/1e_1H_CDCl3_400MHz/log
- borates_FIDS/1e_pzMs/1e_1H_CDCl3_400MHz/procpar
- borates_FIDS/1e_pzMs/1e_1H_CDCl3_400MHz/text
- borates_FIDS/1f_pzMs,Br/
- borates_FIDS/1f_pzMs,Br/1f_13C_CDCl3_75MHz/
- borates_FIDS/1f_pzMs,Br/1f_13C_CDCl3_75MHz/acqu
- borates_FIDS/1f_pzMs,Br/1f_13C_CDCl3_75MHz/acqus
- borates_FIDS/1f_pzMs,Br/1f_13C_CDCl3_75MHz/audita.txt
- borates_FIDS/1f_pzMs,Br/1f_13C_CDCl3_75MHz/cpdprg2
- borates_FIDS/1f_pzMs,Br/1f_13C_CDCl3_75MHz/fid
- borates_FIDS/1f_pzMs,Br/1f_13C_CDCl3_75MHz/format.temp
- borates_FIDS/1f_pzMs,Br/1f_13C_CDCl3_75MHz/fq1list
- borates_FIDS/1f_pzMs,Br/1f_13C_CDCl3_75MHz/pdata/
- borates_FIDS/1f_pzMs,Br/1f_13C_CDCl3_75MHz/pdata/1/
- borates_FIDS/1f_pzMs,Br/1f_13C_CDCl3_75MHz/pdata/1/1i
- borates_FIDS/1f_pzMs,Br/1f_13C_CDCl3_75MHz/pdata/1/1r
- borates_FIDS/1f_pzMs,Br/1f_13C_CDCl3_75MHz/pdata/1/auditp.txt
- borates_FIDS/1f_pzMs,Br/1f_13C_CDCl3_75MHz/pdata/1/intrng
- borates_FIDS/1f_pzMs,Br/1f_13C_CDCl3_75MHz/pdata/1/outd
- borates_FIDS/1f_pzMs,Br/1f_13C_CDCl3_75MHz/pdata/1/parm.txt
- borates_FIDS/1f_pzMs,Br/1f_13C_CDCl3_75MHz/pdata/1/peaklist.xml
- borates_FIDS/1f_pzMs,Br/1f_13C_CDCl3_75MHz/pdata/1/peakrng
- borates_FIDS/1f_pzMs,Br/1f_13C_CDCl3_75MHz/pdata/1/peaks
- borates_FIDS/1f_pzMs,Br/1f_13C_CDCl3_75MHz/pdata/1/proc
- borates_FIDS/1f_pzMs,Br/1f_13C_CDCl3_75MHz/pdata/1/procs
- borates_FIDS/1f_pzMs,Br/1f_13C_CDCl3_75MHz/pdata/1/title
- borates_FIDS/1f_pzMs,Br/1f_13C_CDCl3_75MHz/precom.output
- borates_FIDS/1f_pzMs,Br/1f_13C_CDCl3_75MHz/prosol_History
- borates_FIDS/1f_pzMs,Br/1f_13C_CDCl3_75MHz/pulseprogram
- borates_FIDS/1f_pzMs,Br/1f_13C_CDCl3_75MHz/scon2
- borates_FIDS/1f_pzMs,Br/1f_13C_CDCl3_75MHz/shimvalues
- borates_FIDS/1f_pzMs,Br/1f_13C_CDCl3_75MHz/specpar
- borates_FIDS/1f_pzMs,Br/1f_13C_CDCl3_75MHz/stanprogram123709
- borates_FIDS/1f_pzMs,Br/1f_13C_CDCl3_75MHz/uxnmr.info
[truncated: 2,125 more entries]
