# Supplementary material for: Synthesis of Known and Previously Inaccessible Poly(pyrazolyl)Borates under Mild Conditions
Source: J Org Chem. 2023 Jun 22;88(13):9130–5. doi: 10.1021/acs.joc.3c00761 (PMC10337037; doi:10.1021/acs.joc.3c00761)
Supplement: Supplementary file 2 — jo3c00761_si_002.zip [file jo3c00761_si_002.zip › borates_FIDS/1a_pztBu/1a_13C_CDCl3_75MHz/pdata/1/auditp.txt]

##TITLE= Audit trail, TopSpin 3.5 pl 7
##JCAMPDX= 5.01
##ORIGIN= Bruker BioSpin GmbH
##OWNER= dpx3
$$ /opt/data3/VERG/Dec05-2019/50/pdata/1/auditp.txt
##AUDIT TRAIL=  $$ (NUMBER, WHEN, WHO, WHERE, PROCESS, VERSION, WHAT)
(   1,<2019-12-05 15:09:11.532 +0100>,<dpx3>,<sc300>,<go4>,<TopSpin 3.5.7>,
      <created by zg
	started at 2019-12-05 14:40:08.817 +0100,
	POWCHK enabled, PULCHK disabled,
       configuration hash MD5:
       B8 09 4C EF 94 C8 09 07 12 E1 75 C4 11 F8 49 6C
       data hash MD5: 64K
       D7 EB 99 33 23 74 4D 3A C3 F0 E9 36 BD 65 3A 99>)
(   2,<2019-12-05 15:09:11.559 +0100>,<dpx3>,<sc300>,<audit>,<TopSpin 3.5.7>,
      <user comment:
       ICON-NMR User ID: VERG
       data hash MD5: 64K
       D7 EB 99 33 23 74 4D 3A C3 F0 E9 36 BD 65 3A 99>)
(   3,<2019-12-05 15:09:15.109 +0100>,<dpx3>,<sc300>,<proc1d>,<TopSpin 3.5.7>,
      <Start of raw data processing
       ef LB = 1 FT_mod = 6 PKNL = 1 SI = 32K 
       data hash MD5: 32K
       C6 C2 93 3C 95 96 B3 E3 39 8F 00 BC 66 EF A0 71>)
(   4,<2019-12-05 15:09:15.297 +0100>,<dpx3>,<sc300>,<proc1d>,<TopSpin 3.5.7>,
      <apk 
       data hash MD5: 32K
       40 D3 D3 F2 A2 26 00 39 76 E7 D6 EB EC 91 B6 14>)
(   5,<2019-12-05 15:09:15.326 +0100>,<dpx3>,<sc300>,<proc1d>,<TopSpin 3.5.7>,
      <abs ABSG = 5 
       data hash MD5: 32K
       D5 30 2F 16 D6 00 28 F2 AB C4 5F B2 22 A6 9E 5E>)
(   6,<2019-12-05 15:09:22.184 +0100>,<dpx3>,<sc300>,<dirdata>,<TopSpin 3.5.7>,
      <wrpa from 1 50 "Dec05-2019" "/opt/VERG"
       data hash MD5: 32K
       D5 30 2F 16 D6 00 28 F2 AB C4 5F B2 22 A6 9E 5E>)
##END=

$$ hash MD5
$$ 89 4E 45 F3 84 10 5C E0 71 33 3A 8E 20 0E 98 24
