# Supplementary material for: Synthesis of Known and Previously Inaccessible Poly(pyrazolyl)Borates under Mild Conditions
Source: J Org Chem. 2023 Jun 22;88(13):9130–5. doi: 10.1021/acs.joc.3c00761 (PMC10337037; doi:10.1021/acs.joc.3c00761)
Supplement: Supplementary file 2 — jo3c00761_si_002.zip [file jo3c00761_si_002.zip › borates_FIDS/1a_pztBu/1a_13C_CDCl3_75MHz/pdata/1/peaklist.xml]

<?xml version="1.0" encoding="UTF-8"?>
<PeakList>
  <PeakList1D>
    <PeakList1DHeader creator="dpx3" date="2019-12-05T15:09:15.338+01:00" expNo="50" name="Dec05-2019" owner="" procNo="1" source="/opt/VERG">
      <PeakPickDetails>F1=220.024399ppm, F2=-20.024395ppm, MI=0.00cm, MAXI=10000.00cm, PC=1.400
      </PeakPickDetails>
    </PeakList1DHeader>
    <Peak1D F1="156.618561" intensity="6.276401e-01" type="0"/>
    <Peak1D F1="135.337296" intensity="1.524805e+00" type="0"/>
    <Peak1D F1="101.247887" intensity="4.143158e+00" type="0"/>
    <Peak1D F1="77.453964" intensity="1.325741e+01" type="0"/>
    <Peak1D F1="77.230812" intensity="6.116083e-01" type="0"/>
    <Peak1D F1="77.030487" intensity="1.348857e+01" type="0"/>
    <Peak1D F1="76.606827" intensity="1.326337e+01" type="0"/>
    <Peak1D F1="31.298197" intensity="1.583178e+00" type="0"/>
    <Peak1D F1="30.442177" intensity="1.500000e+01" type="0"/>
  </PeakList1D>
</PeakList>
