# Supplementary material for: Synthesis of Known and Previously Inaccessible Poly(pyrazolyl)Borates under Mild Conditions
Source: J Org Chem. 2023 Jun 22;88(13):9130–5. doi: 10.1021/acs.joc.3c00761 (PMC10337037; doi:10.1021/acs.joc.3c00761)
Supplement: Supplementary file 2 — jo3c00761_si_002.zip [file jo3c00761_si_002.zip › borates_FIDS/1a_pztBu/1a_1H_CDCl3_300MHz/audita.txt]

##TITLE= Audit trail, TopSpin 3.5 pl 7
##JCAMPDX= 5.01
##ORIGIN= Bruker BioSpin GmbH
##OWNER= dpx3
$$ /opt/data3/VERG/Dec04-2019/10/audita.txt
##AUDIT TRAIL=  $$ (NUMBER, WHEN, WHO, WHERE, PROCESS, VERSION, WHAT)
(   1,<2019-12-04 13:37:24.528 +0100>,<dpx3>,<sc300>,<go4>,<TopSpin 3.5.7>,
      <created by zg
	started at 2019-12-04 13:35:25.486 +0100,
	POWCHK enabled, PULCHK disabled,
       configuration hash MD5:
       B8 09 4C EF 94 C8 09 07 12 E1 75 C4 11 F8 49 6C
       data hash MD5: 64K
       D7 30 2D 48 D5 6F F6 E1 20 DF 8E 1D 56 44 A6 7D>)
(   2,<2019-12-04 13:37:24.558 +0100>,<dpx3>,<sc300>,<audit>,<TopSpin 3.5.7>,
      <user comment:
       ICON-NMR User ID: VERG
       data hash MD5: 64K
       D7 30 2D 48 D5 6F F6 E1 20 DF 8E 1D 56 44 A6 7D>)
(   3,<2019-12-04 13:37:28.663 +0100>,<dpx3>,<sc300>,<dirdata>,<TopSpin 3.5.7>,
      <wrpa from 1 10 "Dec04-2019" "/opt/VERG"
       data hash MD5: 64K
       D7 30 2D 48 D5 6F F6 E1 20 DF 8E 1D 56 44 A6 7D>)
##END=

$$ hash MD5
$$ 3A 40 4C 93 E3 FB 3D AC 09 51 9B 8D D3 07 7F 54
