# Supplementary material for: Synthesis of Known and Previously Inaccessible Poly(pyrazolyl)Borates under Mild Conditions
Source: J Org Chem. 2023 Jun 22;88(13):9130–5. doi: 10.1021/acs.joc.3c00761 (PMC10337037; doi:10.1021/acs.joc.3c00761)
Supplement: Supplementary file 2 — jo3c00761_si_002.zip [file jo3c00761_si_002.zip › borates_FIDS/1a_pztBu/1a_1H_CDCl3_300MHz/pdata/1/auditp.txt]

##TITLE= Audit trail, TopSpin 3.5 pl 7
##JCAMPDX= 5.01
##ORIGIN= Bruker BioSpin GmbH
##OWNER= dpx3
$$ /opt/data3/VERG/Dec04-2019/10/pdata/1/auditp.txt
##AUDIT TRAIL=  $$ (NUMBER, WHEN, WHO, WHERE, PROCESS, VERSION, WHAT)
(   1,<2019-12-04 13:37:24.528 +0100>,<dpx3>,<sc300>,<go4>,<TopSpin 3.5.7>,
      <created by zg
	started at 2019-12-04 13:35:25.486 +0100,
	POWCHK enabled, PULCHK disabled,
       configuration hash MD5:
       B8 09 4C EF 94 C8 09 07 12 E1 75 C4 11 F8 49 6C
       data hash MD5: 64K
       D7 30 2D 48 D5 6F F6 E1 20 DF 8E 1D 56 44 A6 7D>)
(   2,<2019-12-04 13:37:24.558 +0100>,<dpx3>,<sc300>,<audit>,<TopSpin 3.5.7>,
      <user comment:
       ICON-NMR User ID: VERG
       data hash MD5: 64K
       D7 30 2D 48 D5 6F F6 E1 20 DF 8E 1D 56 44 A6 7D>)
(   3,<2019-12-04 13:37:24.883 +0100>,<dpx3>,<sc300>,<proc1d>,<TopSpin 3.5.7>,
      <Start of raw data processing
       ef LB = 0.3 FT_mod = 6 PKNL = 1 SI = 64K 
       data hash MD5: 64K
       C0 A1 40 46 A8 05 FC E8 AC 63 17 8A 42 B0 7D 75>)
(   4,<2019-12-04 13:37:25.096 +0100>,<dpx3>,<sc300>,<proc1d>,<TopSpin 3.5.7>,
      <apk 
       data hash MD5: 64K
       69 DC DD B1 85 A4 D4 B1 F5 1C E3 D5 6D 13 87 8A>)
(   5,<2019-12-04 13:37:25.156 +0100>,<dpx3>,<sc300>,<proc1d>,<TopSpin 3.5.7>,
      <abs ABSG = 5 
       data hash MD5: 64K
       FC 40 E8 E3 1E 4F C9 B9 26 3E 6A 88 AA 23 4B 6A>)
(   6,<2019-12-04 13:37:31.681 +0100>,<dpx3>,<sc300>,<dirdata>,<TopSpin 3.5.7>,
      <wrpa from 1 10 "Dec04-2019" "/opt/VERG"
       data hash MD5: 64K
       FC 40 E8 E3 1E 4F C9 B9 26 3E 6A 88 AA 23 4B 6A>)
##END=

$$ hash MD5
$$ 21 CB 49 EC 3F 5A 9E 48 C2 2D 2C 6F B0 FF A6 4C
