# Supplementary material for: Synthesis of Known and Previously Inaccessible Poly(pyrazolyl)Borates under Mild Conditions
Source: J Org Chem. 2023 Jun 22;88(13):9130–5. doi: 10.1021/acs.joc.3c00761 (PMC10337037; doi:10.1021/acs.joc.3c00761)
Supplement: Supplementary file 2 — jo3c00761_si_002.zip [file jo3c00761_si_002.zip › borates_FIDS/1a_pztBu/1a_1H_CDCl3_300MHz/pdata/1/peaklist.xml]

<?xml version="1.0" encoding="UTF-8"?>
<PeakList>
  <PeakList1D>
    <PeakList1DHeader creator="dpx3" date="2019-12-04T13:37:25.170+01:00" expNo="10" name="Dec04-2019" owner="" procNo="1" source="/opt/VERG">
      <PeakPickDetails>F1=16.093399ppm, F2=-3.929974ppm, MI=0.00cm, MAXI=10000.00cm, PC=1.000
      </PeakPickDetails>
    </PeakList1DHeader>
    <Peak1D F1="9.515936" intensity="6.011573e-04" type="0"/>
    <Peak1D F1="9.126010" intensity="5.629908e-04" type="0"/>
    <Peak1D F1="8.937417" intensity="6.394037e-04" type="0"/>
    <Peak1D F1="8.848842" intensity="8.593270e-04" type="0"/>
    <Peak1D F1="8.795594" intensity="7.649246e-04" type="0"/>
    <Peak1D F1="8.752995" intensity="1.025927e-03" type="0"/>
    <Peak1D F1="8.729874" intensity="1.064257e-03" type="0"/>
    <Peak1D F1="8.709407" intensity="1.111544e-03" type="0"/>
    <Peak1D F1="8.583593" intensity="1.845211e-03" type="0"/>
    <Peak1D F1="8.559320" intensity="2.152378e-03" type="0"/>
    <Peak1D F1="8.209008" intensity="2.595678e-02" type="0"/>
    <Peak1D F1="8.153346" intensity="2.547443e-02" type="0"/>
    <Peak1D F1="7.994898" intensity="4.839862e-03" type="0"/>
    <Peak1D F1="7.938859" intensity="3.297265e-03" type="0"/>
    <Peak1D F1="7.909728" intensity="2.902505e-03" type="0"/>
    <Peak1D F1="7.885084" intensity="2.509194e-03" type="0"/>
    <Peak1D F1="7.774700" intensity="1.576207e-03" type="0"/>
    <Peak1D F1="7.730323" intensity="1.428887e-03" type="0"/>
    <Peak1D F1="7.721274" intensity="4.525554e-03" type="0"/>
    <Peak1D F1="7.714589" intensity="4.892607e-03" type="0"/>
    <Peak1D F1="7.705278" intensity="5.012024e-03" type="0"/>
    <Peak1D F1="7.683770" intensity="1.068183e-03" type="0"/>
    <Peak1D F1="7.641718" intensity="1.032367e-03" type="0"/>
    <Peak1D F1="7.593358" intensity="8.214681e-04" type="0"/>
    <Peak1D F1="7.574603" intensity="9.000582e-04" type="0"/>
    <Peak1D F1="7.552226" intensity="9.964358e-03" type="0"/>
    <Peak1D F1="7.537363" intensity="3.443470e-03" type="0"/>
    <Peak1D F1="7.480233" intensity="1.154889e-03" type="0"/>
    <Peak1D F1="7.463945" intensity="6.597316e-03" type="0"/>
    <Peak1D F1="7.432731" intensity="1.285416e-02" type="0"/>
    <Peak1D F1="7.417256" intensity="7.092130e-01" type="0"/>
    <Peak1D F1="7.410509" intensity="7.175717e-01" type="0"/>
    <Peak1D F1="7.393649" intensity="1.132503e-02" type="0"/>
    <Peak1D F1="7.324595" intensity="1.328926e-03" type="0"/>
    <Peak1D F1="7.316400" intensity="8.650420e-04" type="0"/>
    <Peak1D F1="7.298870" intensity="7.091060e-04" type="0"/>
    <Peak1D F1="7.238374" intensity="6.284711e-04" type="0"/>
    <Peak1D F1="7.230392" intensity="6.472605e-04" type="0"/>
    <Peak1D F1="7.191370" intensity="5.037777e-01" type="0"/>
    <Peak1D F1="7.107887" intensity="3.963652e-03" type="0"/>
    <Peak1D F1="7.101299" intensity="3.704770e-03" type="0"/>
    <Peak1D F1="6.840259" intensity="2.961784e-03" type="0"/>
    <Peak1D F1="6.336181" intensity="4.338158e-03" type="0"/>
    <Peak1D F1="6.329430" intensity="4.559311e-03" type="0"/>
    <Peak1D F1="6.181409" intensity="8.801810e-04" type="0"/>
    <Peak1D F1="6.174375" intensity="9.954581e-04" type="0"/>
    <Peak1D F1="6.058671" intensity="1.802013e-02" type="0"/>
    <Peak1D F1="6.048127" intensity="8.498250e-01" type="0"/>
    <Peak1D F1="6.041369" intensity="8.454556e-01" type="0"/>
    <Peak1D F1="6.028899" intensity="1.726400e-02" type="0"/>
    <Peak1D F1="6.016025" intensity="5.388443e-03" type="0"/>
    <Peak1D F1="6.009328" intensity="4.640748e-03" type="0"/>
    <Peak1D F1="5.945596" intensity="6.309657e-04" type="0"/>
    <Peak1D F1="5.755850" intensity="4.371867e-03" type="0"/>
    <Peak1D F1="5.749123" intensity="4.426704e-03" type="0"/>
    <Peak1D F1="5.346112" intensity="2.105710e-03" type="0"/>
    <Peak1D F1="5.336577" intensity="2.372485e-03" type="0"/>
    <Peak1D F1="5.315300" intensity="1.949085e-03" type="0"/>
    <Peak1D F1="5.305705" intensity="1.987025e-03" type="0"/>
    <Peak1D F1="5.234257" intensity="7.346350e-04" type="0"/>
    <Peak1D F1="5.226271" intensity="1.091514e-03" type="0"/>
    <Peak1D F1="5.197923" intensity="8.013938e-04" type="0"/>
    <Peak1D F1="5.189700" intensity="7.396610e-04" type="0"/>
    <Peak1D F1="4.909566" intensity="1.168840e-03" type="0"/>
    <Peak1D F1="4.886324" intensity="1.276576e-03" type="0"/>
    <Peak1D F1="4.876505" intensity="1.160012e-03" type="0"/>
    <Peak1D F1="4.853925" intensity="1.159039e-03" type="0"/>
    <Peak1D F1="3.703009" intensity="1.780609e-03" type="0"/>
    <Peak1D F1="3.698938" intensity="4.644684e-03" type="0"/>
    <Peak1D F1="3.675504" intensity="1.447153e-02" type="0"/>
    <Peak1D F1="3.652094" intensity="1.475443e-02" type="0"/>
    <Peak1D F1="3.628747" intensity="4.819238e-03" type="0"/>
    <Peak1D F1="3.446615" intensity="1.246241e-03" type="0"/>
    <Peak1D F1="3.423292" intensity="3.516760e-03" type="0"/>
    <Peak1D F1="3.399832" intensity="3.869253e-03" type="0"/>
    <Peak1D F1="3.376542" intensity="1.230561e-03" type="0"/>
    <Peak1D F1="3.161229" intensity="8.277094e-04" type="0"/>
    <Peak1D F1="3.124709" intensity="8.394218e-04" type="0"/>
    <Peak1D F1="3.114327" intensity="6.536893e-04" type="0"/>
    <Peak1D F1="3.078522" intensity="9.224074e-04" type="0"/>
    <Peak1D F1="2.999765" intensity="2.787778e-03" type="0"/>
    <Peak1D F1="2.969081" intensity="1.938565e-03" type="0"/>
    <Peak1D F1="2.945873" intensity="2.385087e-03" type="0"/>
    <Peak1D F1="2.939989" intensity="3.768209e-03" type="0"/>
    <Peak1D F1="2.909598" intensity="3.962017e-03" type="0"/>
    <Peak1D F1="2.871850" intensity="3.698870e-03" type="0"/>
    <Peak1D F1="2.862206" intensity="4.045646e-03" type="0"/>
    <Peak1D F1="2.812278" intensity="1.461524e-03" type="0"/>
    <Peak1D F1="2.802408" intensity="1.199711e-03" type="0"/>
    <Peak1D F1="2.775784" intensity="6.564431e-04" type="0"/>
    <Peak1D F1="2.751503" intensity="1.208618e-03" type="0"/>
    <Peak1D F1="2.742718" intensity="5.994210e-04" type="0"/>
    <Peak1D F1="2.728595" intensity="1.318805e-03" type="0"/>
    <Peak1D F1="2.704892" intensity="7.667951e-04" type="0"/>
    <Peak1D F1="2.606921" intensity="1.780290e-03" type="0"/>
    <Peak1D F1="2.583351" intensity="1.830338e-03" type="0"/>
    <Peak1D F1="2.553076" intensity="1.420030e-03" type="0"/>
    <Peak1D F1="2.529416" intensity="1.429839e-03" type="0"/>
    <Peak1D F1="2.518678" intensity="1.012906e-03" type="0"/>
    <Peak1D F1="2.509778" intensity="1.023834e-03" type="0"/>
    <Peak1D F1="2.470959" intensity="9.247326e-04" type="0"/>
    <Peak1D F1="2.462455" intensity="1.046902e-03" type="0"/>
    <Peak1D F1="2.045220" intensity="1.103746e-03" type="0"/>
    <Peak1D F1="1.857026" intensity="1.143382e-03" type="0"/>
    <Peak1D F1="1.700670" intensity="9.223559e-04" type="0"/>
    <Peak1D F1="1.659724" intensity="1.190478e-03" type="0"/>
    <Peak1D F1="1.606749" intensity="1.376561e-03" type="0"/>
    <Peak1D F1="1.582238" intensity="1.410074e-03" type="0"/>
    <Peak1D F1="1.574086" intensity="8.042693e-04" type="0"/>
    <Peak1D F1="1.557414" intensity="1.492211e-03" type="0"/>
    <Peak1D F1="1.550760" intensity="1.774171e-03" type="0"/>
    <Peak1D F1="1.540396" intensity="1.687286e-03" type="0"/>
    <Peak1D F1="1.527733" intensity="1.312104e-03" type="0"/>
    <Peak1D F1="1.482404" intensity="4.555697e-02" type="0"/>
    <Peak1D F1="1.407220" intensity="1.878239e-02" type="0"/>
    <Peak1D F1="1.385265" intensity="6.065600e-04" type="0"/>
    <Peak1D F1="1.373088" intensity="8.963472e-04" type="0"/>
    <Peak1D F1="1.361350" intensity="3.151865e-03" type="0"/>
    <Peak1D F1="1.343148" intensity="4.761268e-02" type="0"/>
    <Peak1D F1="1.332372" intensity="1.145875e-01" type="0"/>
    <Peak1D F1="1.325438" intensity="7.552203e-02" type="0"/>
    <Peak1D F1="1.309466" intensity="1.015369e-02" type="0"/>
    <Peak1D F1="1.273979" intensity="1.500000e+01" type="0"/>
    <Peak1D F1="1.266961" intensity="5.993725e-01" type="0"/>
    <Peak1D F1="1.245496" intensity="2.898576e-02" type="0"/>
    <Peak1D F1="1.241525" intensity="3.035664e-02" type="0"/>
    <Peak1D F1="1.217028" intensity="2.411664e-02" type="0"/>
    <Peak1D F1="1.207798" intensity="9.724000e-03" type="0"/>
    <Peak1D F1="1.200860" intensity="2.181993e-02" type="0"/>
    <Peak1D F1="1.193571" intensity="1.943140e-02" type="0"/>
    <Peak1D F1="1.190080" intensity="1.293557e-02" type="0"/>
    <Peak1D F1="1.184811" intensity="8.861266e-03" type="0"/>
    <Peak1D F1="1.177458" intensity="3.583665e-02" type="0"/>
    <Peak1D F1="1.162142" intensity="8.095336e-03" type="0"/>
    <Peak1D F1="1.154060" intensity="1.801680e-02" type="0"/>
    <Peak1D F1="1.147738" intensity="5.013548e-03" type="0"/>
    <Peak1D F1="1.138775" intensity="1.342572e-02" type="0"/>
    <Peak1D F1="1.128595" intensity="6.959969e-02" type="0"/>
    <Peak1D F1="1.115330" intensity="7.511744e-03" type="0"/>
    <Peak1D F1="1.100700" intensity="1.241465e-01" type="0"/>
    <Peak1D F1="1.073645" intensity="4.806694e-02" type="0"/>
    <Peak1D F1="1.061883" intensity="4.793238e-02" type="0"/>
    <Peak1D F1="1.043311" intensity="3.032601e-03" type="0"/>
    <Peak1D F1="1.023798" intensity="6.672164e-03" type="0"/>
    <Peak1D F1="1.016535" intensity="2.311615e-03" type="0"/>
    <Peak1D F1="1.003837" intensity="2.037512e-03" type="0"/>
    <Peak1D F1="0.981572" intensity="2.816450e-03" type="0"/>
    <Peak1D F1="0.946003" intensity="1.490577e-03" type="0"/>
    <Peak1D F1="0.927715" intensity="2.596707e-03" type="0"/>
    <Peak1D F1="0.905372" intensity="2.615464e-03" type="0"/>
    <Peak1D F1="0.887857" intensity="3.044714e-03" type="0"/>
    <Peak1D F1="0.865198" intensity="2.707154e-03" type="0"/>
    <Peak1D F1="0.839009" intensity="6.269351e-03" type="0"/>
    <Peak1D F1="0.814310" intensity="1.250549e-02" type="0"/>
    <Peak1D F1="0.789655" intensity="5.796654e-03" type="0"/>
    <Peak1D F1="0.729626" intensity="7.460310e-04" type="0"/>
    <Peak1D F1="0.713691" intensity="7.212648e-04" type="0"/>
    <Peak1D F1="0.701814" intensity="6.232714e-04" type="0"/>
    <Peak1D F1="0.613561" intensity="6.788601e-04" type="0"/>
    <Peak1D F1="0.543675" intensity="5.658326e-04" type="0"/>
    <Peak1D F1="0.466809" intensity="5.543931e-04" type="0"/>
    <Peak1D F1="0.402223" intensity="5.492127e-04" type="0"/>
    <Peak1D F1="0.377348" intensity="5.931738e-04" type="0"/>
    <Peak1D F1="0.331275" intensity="6.062624e-04" type="0"/>
    <Peak1D F1="0.033091" intensity="5.634168e-04" type="0"/>
    <Peak1D F1="0.016842" intensity="1.166227e-03" type="0"/>
    <Peak1D F1="-0.000154" intensity="3.301588e-02" type="0"/>
    <Peak1D F1="-0.012279" intensity="1.330027e-03" type="0"/>
    <Peak1D F1="-0.752004" intensity="5.893826e-04" type="0"/>
  </PeakList1D>
</PeakList>
