# Supplementary material for: Synthesis of Known and Previously Inaccessible Poly(pyrazolyl)Borates under Mild Conditions
Source: J Org Chem. 2023 Jun 22;88(13):9130–5. doi: 10.1021/acs.joc.3c00761 (PMC10337037; doi:10.1021/acs.joc.3c00761)
Supplement: Supplementary file 2 — jo3c00761_si_002.zip [file jo3c00761_si_002.zip › borates_FIDS/1a_pztBu/1a_1H_CDCl3_300MHz/shimvalues]

# Wed Dec  4 13:37:24 2019
#$$PROBEIDENTIFIER=Z104275_0397
#$$PROBENAME=PA BBO 300S1 BBF-H-D-05 Z
#$$SHIMID=313232
#
# Active Shim Gradients
#
Z           		2837            
Z2          		-823            
Z3          		-1513           
Z4          		-4208           
Z5          		-1709           
Z6          		15125           
X           		-241            
XZ          		-1103           
XZ2         		5179            
XZ3         		-4690           
Y           		496             
YZ          		-2424           
YZ2         		8103            
YZ3         		4345            
XY          		1345            
XYZ         		9729            
(X2-Y2)     		-1768           
(X2-Y2)Z    		2071            
X3          		5285            
Y3          		-2296           
#
# Lock Parameter
#
FIELD		7412.953
LOCKPHASE		12.400  
LOCKPOWER		-30.000 
LOCKGAIN		116.537 
LOCKDC		-75.000 
LOCKSHIFT		7.240   
LOOPGAIN		-12.000 
LOOPTIME		0.400   
LOOPFILTER		100.000 
#
IEEE64_VERSION_CODE 1
#
# Shim currents 
#
SHIM_SETTING [1 ]  1375.98460273   
SHIM_SETTING [2 ]  -407.16220941   
SHIM_SETTING [3 ]  -795.96523358   
SHIM_SETTING [4 ]  -2213.34969634  
SHIM_SETTING [5 ]  -899.11339119   
SHIM_SETTING [6 ]  -126.76600000   
SHIM_SETTING [7 ]  -580.17800000   
SHIM_SETTING [8 ]  2724.15400000   
SHIM_SETTING [9 ]  -929.96800000   
SHIM_SETTING [10]  707.47000000    
SHIM_SETTING [11]  260.89600000    
SHIM_SETTING [12]  -1275.02400000  
SHIM_SETTING [13]  4262.17800000   
SHIM_SETTING [14]  2285.47000000   
SHIM_SETTING [15]  7955.96800000   
SHIM_SETTING [16]  1089.34600000   
SHIM_SETTING [17]  -2466.94000000  
SHIM_SETTING [18]  5117.45400000   
SHIM_SETTING [19]  2779.91000000   
SHIM_SETTING [20]  -1207.69600000  
