# Supplementary material for: Synthesis of Known and Previously Inaccessible Poly(pyrazolyl)Borates under Mild Conditions
Source: J Org Chem. 2023 Jun 22;88(13):9130–5. doi: 10.1021/acs.joc.3c00761 (PMC10337037; doi:10.1021/acs.joc.3c00761)
Supplement: Supplementary file 2 — jo3c00761_si_002.zip [file jo3c00761_si_002.zip › borates_FIDS/1b_pztBu,Br/1b_13C_CDCl3_125MHz/audita.txt]

##TITLE= Audit trail, TopSpin 4.0.7
##JCAMPDX= 5.01
##ORIGIN= Bruker BioSpin GmbH
##OWNER= drx5
$$ /opt/data5/VERG/Feb07-2022-500/21/audita.txt
##AUDIT TRAIL=  $$ (NUMBER, WHEN, WHO, WHERE, PROCESS, VERSION, WHAT)
(   1,<2022-02-08 03:29:26.629 +0000>,<root>,<BladeEpu>,<go4>,<TopSpin 4.0.7>,
      <created by zg on 'CAB AV4 500 MHZ BASIC' (sc500) by user 'drx5'
       on data set with UUID 'a09946f8-886a-11ec-b89c-001395234bde'
       started at 2022-02-07 23:06:48.465 +0000, POWCHK enabled, PULCHK disabled,
       completed at 2022-02-08 03:29:26.628 +0000
       configuration hash MD5:
       A0 64 6F 4C 06 B5 0B F6 C0 F2 F5 47 BB 1F AC 7F
       double data hash MD5: 64K
       84 A1 61 E0 38 9A 73 35 07 B1 66 66 B5 C2 B2 7B>)
$$ /opt/nmrdata/VERG/Feb07-2022-500/21/audita.txt
(   2,<2022-02-08 04:27:09.662 +0100>,<drx5>,<sc500>,<xwish3>,<TopSpin 4.0.7>,
      <ICON-NMR User ID: VERG
       double data hash MD5: 64K
       84 A1 61 E0 38 9A 73 35 07 B1 66 66 B5 C2 B2 7B>)
(   3,<2022-02-08 04:27:14.342 +0100>,<drx5>,<sc500>,<dirdata>,<TopSpin 4.0.7>,
      <wrpa from 1 21 "Feb07-2022-500" "/opt/nmrdata/VERG"
       double data hash MD5: 64K
       84 A1 61 E0 38 9A 73 35 07 B1 66 66 B5 C2 B2 7B>)
##END=

$$ hash MD5
$$ 75 56 2A 0B 84 D0 BA A0 B4 42 2D 95 F3 E0 26 CC
