# Supplementary material for: Synthesis of Known and Previously Inaccessible Poly(pyrazolyl)Borates under Mild Conditions
Source: J Org Chem. 2023 Jun 22;88(13):9130–5. doi: 10.1021/acs.joc.3c00761 (PMC10337037; doi:10.1021/acs.joc.3c00761)
Supplement: Supplementary file 2 — jo3c00761_si_002.zip [file jo3c00761_si_002.zip › borates_FIDS/1b_pztBu,Br/1b_13C_CDCl3_125MHz/pdata/1/parm.txt]

Current Data Parameters
NAME     Feb07-2022-500              
EXPNO                21              
PROCNO                1              

F2 - Acquisition Parameters
Date_          20220208              
Time               4.29 h            
INSTRUM  CAB AV4 500 MHZ BASIC              
PROBHD   Z113652_0263 (              
PULPROG          zgpg30              
TD                65536              
SOLVENT           CDCl3              
NS                 5000              
DS                    4              
SWH           30120.482 Hz           
FIDRES         0.919204 Hz           
AQ            1.0878977 sec          
RG                  101              
DW               16.600 usec         
DE                 6.50 usec         
TE                298.0 K            
D1           2.00000000 sec          
D11          0.03000000 sec          
TD0                   1              
SFO1        125.7703643 MHz          
NUC1                13C              
P0                 3.53 usec         
P1                10.60 usec         
PLW1        79.10600281 W            
SFO2        500.1320005 MHz          
NUC2                 1H              
CPDPRG[2        waltz65              
PCPD2             80.00 usec         
PLW2        19.97500038 W            
PLW12        0.31211001 W            
PLW13        0.15699001 W            

F2 - Processing parameters
SI                32768              
SF          125.7579185 MHz          
WDW                  EM              
SSB      0              
LB                 1.00 Hz           
GB       0              
PC                 1.40              
