# Supplementary material for: Synthesis of Known and Previously Inaccessible Poly(pyrazolyl)Borates under Mild Conditions
Source: J Org Chem. 2023 Jun 22;88(13):9130–5. doi: 10.1021/acs.joc.3c00761 (PMC10337037; doi:10.1021/acs.joc.3c00761)
Supplement: Supplementary file 2 — jo3c00761_si_002.zip [file jo3c00761_si_002.zip › borates_FIDS/1b_pztBu,Br/1b_13C_CDCl3_125MHz/pdata/1/peaklist.xml]

<?xml version="1.0" encoding="UTF-8"?>
<PeakList>
  <PeakList1D>
    <PeakList1DHeader creator="drx5" date="2022-02-08T04:27:12.934+01:00" expNo="21" name="Feb07-2022-500" owner="" procNo="1" source="/opt/nmrdata/VERG">
      <PeakPickDetails>F1=218.722198ppm, F2=-20.789415ppm, MI=0.00cm, MAXI=10000.00cm, PC=1.400
      </PeakPickDetails>
    </PeakList1DHeader>
    <Peak1D F1="149.122665" intensity="1.774231e-01" type="0"/>
    <Peak1D F1="137.915833" intensity="2.473396e-01" type="0"/>
    <Peak1D F1="89.769279" intensity="9.470340e-02" type="0"/>
    <Peak1D F1="76.259026" intensity="6.639445e+00" type="0"/>
    <Peak1D F1="76.004524" intensity="6.778982e+00" type="0"/>
    <Peak1D F1="75.750267" intensity="6.529397e+00" type="0"/>
    <Peak1D F1="49.323528" intensity="1.864711e-01" type="0"/>
    <Peak1D F1="32.060783" intensity="2.438242e-02" type="0"/>
    <Peak1D F1="31.410040" intensity="4.404838e-02" type="0"/>
    <Peak1D F1="31.274504" intensity="2.109301e+00" type="0"/>
    <Peak1D F1="31.131685" intensity="4.824460e-02" type="0"/>
    <Peak1D F1="31.059021" intensity="2.223868e-02" type="0"/>
    <Peak1D F1="30.904726" intensity="3.120472e-02" type="0"/>
    <Peak1D F1="29.144838" intensity="2.437828e-02" type="0"/>
    <Peak1D F1="28.677683" intensity="9.906419e-02" type="0"/>
    <Peak1D F1="28.339142" intensity="1.996916e-02" type="0"/>
    <Peak1D F1="27.857912" intensity="4.936565e-02" type="0"/>
    <Peak1D F1="27.786390" intensity="4.827737e-02" type="0"/>
    <Peak1D F1="27.667257" intensity="1.366715e-01" type="0"/>
    <Peak1D F1="27.542213" intensity="1.500000e+01" type="0"/>
    <Peak1D F1="27.391058" intensity="1.178032e-01" type="0"/>
    <Peak1D F1="27.060854" intensity="3.481167e-02" type="0"/>
    <Peak1D F1="26.950388" intensity="2.766716e-02" type="0"/>
    <Peak1D F1="26.797548" intensity="1.081725e-01" type="0"/>
    <Peak1D F1="24.809286" intensity="2.188637e-02" type="0"/>
    <Peak1D F1="21.670607" intensity="2.574469e-02" type="0"/>
    <Peak1D F1="13.101035" intensity="2.889491e-02" type="0"/>
    <Peak1D F1="-0.003652" intensity="1.168732e-01" type="0"/>
  </PeakList1D>
</PeakList>
