# Supplementary material for: Synthesis of Known and Previously Inaccessible Poly(pyrazolyl)Borates under Mild Conditions
Source: J Org Chem. 2023 Jun 22;88(13):9130–5. doi: 10.1021/acs.joc.3c00761 (PMC10337037; doi:10.1021/acs.joc.3c00761)
Supplement: Supplementary file 2 — jo3c00761_si_002.zip [file jo3c00761_si_002.zip › borates_FIDS/1b_pztBu,Br/1b_1H_CDCl3_500MHz/audita.txt]

##TITLE= Audit trail, TopSpin 4.0.7
##JCAMPDX= 5.01
##ORIGIN= Bruker BioSpin GmbH
##OWNER= drx5
$$ /opt/data5/VERG/Feb07-2022-500/20/audita.txt
##AUDIT TRAIL=  $$ (NUMBER, WHEN, WHO, WHERE, PROCESS, VERSION, WHAT)
(   1,<2022-02-07 23:05:41.535 +0000>,<root>,<BladeEpu>,<go4>,<TopSpin 4.0.7>,
      <created by zg on 'CAB AV4 500 MHZ BASIC' (sc500) by user 'drx5'
       on data set with UUID '482f7334-886a-11ec-9461-001395234bde'
       started at 2022-02-07 23:04:20.119 +0000, POWCHK enabled, PULCHK disabled,
       completed at 2022-02-07 23:05:41.534 +0000
       configuration hash MD5:
       A0 64 6F 4C 06 B5 0B F6 C0 F2 F5 47 BB 1F AC 7F
       double data hash MD5: 64K
       51 36 B6 B6 48 0B 1C 84 BC 79 6D DC 10 AF E3 68>)
$$ /opt/nmrdata/VERG/Feb07-2022-500/20/audita.txt
(   2,<2022-02-08 00:03:25.567 +0100>,<drx5>,<sc500>,<xwish3>,<TopSpin 4.0.7>,
      <ICON-NMR User ID: VERG
       double data hash MD5: 64K
       51 36 B6 B6 48 0B 1C 84 BC 79 6D DC 10 AF E3 68>)
(   3,<2022-02-08 00:03:31.045 +0100>,<drx5>,<sc500>,<dirdata>,<TopSpin 4.0.7>,
      <wrpa from 1 20 "Feb07-2022-500" "/opt/nmrdata/VERG"
       double data hash MD5: 64K
       51 36 B6 B6 48 0B 1C 84 BC 79 6D DC 10 AF E3 68>)
##END=

$$ hash MD5
$$ 56 B7 07 28 7E 4A A6 94 2E 8A F3 BC 49 DF 68 57
