# Supplementary material for: Synthesis of Known and Previously Inaccessible Poly(pyrazolyl)Borates under Mild Conditions
Source: J Org Chem. 2023 Jun 22;88(13):9130–5. doi: 10.1021/acs.joc.3c00761 (PMC10337037; doi:10.1021/acs.joc.3c00761)
Supplement: Supplementary file 2 — jo3c00761_si_002.zip [file jo3c00761_si_002.zip › borates_FIDS/1b_pztBu,Br/1b_1H_CDCl3_500MHz/pdata/1/auditp.txt]

##TITLE= Audit trail, TopSpin 4.0.7
##JCAMPDX= 5.01
##ORIGIN= Bruker BioSpin GmbH
##OWNER= drx5
$$ /opt/data5/VERG/Feb07-2022-500/20/pdata/1/auditp.txt
##AUDIT TRAIL=  $$ (NUMBER, WHEN, WHO, WHERE, PROCESS, VERSION, WHAT)
(   1,<2022-02-07 23:05:41.535 +0000>,<root>,<BladeEpu>,<go4>,<TopSpin 4.0.7>,
      <created by zg on 'CAB AV4 500 MHZ BASIC' (sc500) by user 'drx5'
       on data set with UUID '482f7334-886a-11ec-9461-001395234bde'
       started at 2022-02-07 23:04:20.119 +0000, POWCHK enabled, PULCHK disabled,
       completed at 2022-02-07 23:05:41.534 +0000
       configuration hash MD5:
       A0 64 6F 4C 06 B5 0B F6 C0 F2 F5 47 BB 1F AC 7F
       double data hash MD5: 64K
       51 36 B6 B6 48 0B 1C 84 BC 79 6D DC 10 AF E3 68>)
$$ /opt/nmrdata/VERG/Feb07-2022-500/20/audita.txt
(   2,<2022-02-08 00:03:25.567 +0100>,<drx5>,<sc500>,<xwish3>,<TopSpin 4.0.7>,
      <ICON-NMR User ID: VERG
       double data hash MD5: 64K
       51 36 B6 B6 48 0B 1C 84 BC 79 6D DC 10 AF E3 68>)
(   3,<2022-02-08 00:03:28.702 +0100>,<drx5>,<sc500>,<proc1d>,<TopSpin 4.0.7>,
      <Start of raw data processing
       ef LB = 0.3 FT_mod = 6 PKNL = 1 SI = 64K 
       data hash MD5: 64K
       F6 D7 5D 48 ED 5D 61 21 3E A9 69 7D D9 6E 79 55>)
$$ /opt/nmrdata/VERG/Feb07-2022-500/20/pdata/1/auditp.txt
(   4,<2022-02-08 00:03:29.397 +0100>,<drx5>,<sc500>,<proc1d>,<TopSpin 4.0.7>,
      <apk0 
       data hash MD5: 64K
       96 D4 1E 4A 65 C9 F6 49 BE 90 9C 72 C3 FE 1E 52>)
(   5,<2022-02-08 00:03:29.419 +0100>,<drx5>,<sc500>,<proc1d>,<TopSpin 4.0.7>,
      <abs ABSG = 5 
       data hash MD5: 64K
       B6 0F 20 26 47 D1 20 AB 6D E5 DF F9 9E 40 79 8C>)
(   6,<2022-02-08 00:03:32.019 +0100>,<drx5>,<sc500>,<dirdata>,<TopSpin 4.0.7>,
      <wrpa from 1 20 "Feb07-2022-500" "/opt/nmrdata/VERG"
       data hash MD5: 64K
       B6 0F 20 26 47 D1 20 AB 6D E5 DF F9 9E 40 79 8C>)
##END=

$$ hash MD5
$$ 7C 62 AA D1 BA 20 43 8C 32 00 6A AF 01 9D F0 9E
