# Supplementary material for: Synthesis of Known and Previously Inaccessible Poly(pyrazolyl)Borates under Mild Conditions
Source: J Org Chem. 2023 Jun 22;88(13):9130–5. doi: 10.1021/acs.joc.3c00761 (PMC10337037; doi:10.1021/acs.joc.3c00761)
Supplement: Supplementary file 2 — jo3c00761_si_002.zip [file jo3c00761_si_002.zip › borates_FIDS/1b_pztBu,Br/1b_1H_CDCl3_500MHz/pdata/1/intrng]

P 0
9.867577   8.391520
7.559522   7.255036
7.254731   6.877021
3.745207   2.956227
1.820353   0.510269
0.216766   -0.219827
