# Supplementary material for: Synthesis of Known and Previously Inaccessible Poly(pyrazolyl)Borates under Mild Conditions
Source: J Org Chem. 2023 Jun 22;88(13):9130–5. doi: 10.1021/acs.joc.3c00761 (PMC10337037; doi:10.1021/acs.joc.3c00761)
Supplement: Supplementary file 2 — jo3c00761_si_002.zip [file jo3c00761_si_002.zip › borates_FIDS/1b_pztBu,Br/1b_1H_CDCl3_500MHz/pdata/1/parm.txt]

Current Data Parameters
NAME     Feb07-2022-500              
EXPNO                20              
PROCNO                1              

F2 - Acquisition Parameters
Date_          20220208              
Time               0.05 h            
INSTRUM  CAB AV4 500 MHZ BASIC              
PROBHD   Z113652_0263 (              
PULPROG            zg30              
TD                65536              
SOLVENT           CDCl3              
NS                   16              
DS                    2              
SWH           10000.000 Hz           
FIDRES         0.305176 Hz           
AQ            3.2767999 sec          
RG                  100              
DW               50.000 usec         
DE                10.64 usec         
TE                298.0 K            
D1           1.00000000 sec          
TD0                   1              
SFO1        500.1330883 MHz          
NUC1                 1H              
P0                 3.63 usec         
P1                10.90 usec         
PLW1        19.97500038 W            

F2 - Processing parameters
SI                65536              
SF          500.1300468 MHz          
WDW                  EM              
SSB      0              
LB                 0.30 Hz           
GB       0              
PC                 1.00              
