# Supplementary material for: Synthesis of Known and Previously Inaccessible Poly(pyrazolyl)Borates under Mild Conditions
Source: J Org Chem. 2023 Jun 22;88(13):9130–5. doi: 10.1021/acs.joc.3c00761 (PMC10337037; doi:10.1021/acs.joc.3c00761)
Supplement: Supplementary file 2 — jo3c00761_si_002.zip [file jo3c00761_si_002.zip › borates_FIDS/1b_pztBu,Br/1b_1H_CDCl3_500MHz/pdata/1/peaklist.xml]

<?xml version="1.0" encoding="UTF-8"?>
<PeakList>
  <PeakList1D>
    <PeakList1DHeader creator="drx5" date="2022-02-08T00:03:29.425+01:00" expNo="20" name="Feb07-2022-500" owner="" procNo="1" source="/opt/nmrdata/VERG">
      <PeakPickDetails>F1=16.078730ppm, F2=-3.916070ppm, MI=0.10cm, MAXI=10000.00cm, PC=1.000
      </PeakPickDetails>
    </PeakList1DHeader>
    <Peak1D F1="7.411640" intensity="1.626273e+00" type="0"/>
    <Peak1D F1="7.190415" intensity="2.679684e-01" type="0"/>
    <Peak1D F1="3.414538" intensity="4.695575e-01" type="0"/>
    <Peak1D F1="1.427350" intensity="1.207514e-01" type="0"/>
    <Peak1D F1="1.359517" intensity="1.500000e+01" type="0"/>
    <Peak1D F1="1.230781" intensity="1.007312e-01" type="0"/>
    <Peak1D F1="1.184362" intensity="1.092310e-01" type="0"/>
    <Peak1D F1="-0.000154" intensity="1.875899e-01" type="0"/>
  </PeakList1D>
</PeakList>
