# Supplementary material for: Synthesis of Known and Previously Inaccessible Poly(pyrazolyl)Borates under Mild Conditions
Source: J Org Chem. 2023 Jun 22;88(13):9130–5. doi: 10.1021/acs.joc.3c00761 (PMC10337037; doi:10.1021/acs.joc.3c00761)
Supplement: Supplementary file 2 — jo3c00761_si_002.zip [file jo3c00761_si_002.zip › borates_FIDS/1b_pztBu,Br/1b_1H_CDCl3_500MHz/shimvalues]

# Mon Feb  7 23:05:40 2022
#$$PROBEIDENTIFIER=Z113652_0263
#$$PROBENAME=PA BBO 500S2 BBF-H-D-05 Z SP
#$$SHIMID=292722
#
# Active Shim Gradients
#
Z           		2915            
Z2          		790             
Z3          		-1395           
Z4          		6672            
Z5          		-813            
Z6          		-2351           
Z7          		1237            
Z8          		21085           
X           		-2030           
XZ          		5528            
XZ2         		930             
XZ3         		-173            
XZ4         		-1420           
XZ5         		-20487          
Y           		5677            
YZ          		-23385          
YZ2         		12325           
YZ3         		4042            
YZ4         		-2150           
YZ5         		-9492           
XY          		-339            
XYZ         		2859            
XYZ2        		-1326           
XYZ3        		-2656           
XYZ4        		-385            
XYZ5        		-23473          
(X2-Y2)     		202             
(X2-Y2)Z    		-3925           
(X2-Y2)Z2   		1088            
(X2-Y2)Z3   		4521            
(X2-Y2)Z4   		-4090           
(X2-Y2)Z5   		-2358           
X3          		6313            
X3Z         		24057           
Y3          		-2323           
Y3Z         		4963            
#
# Lock Parameter
#
FIELD		2877.862
LOCKPHASE		  52.400
LOCKPOWER		 -30.000
LOCKGAIN		 138.069
LOCKDC		 -75.000
LOCKSHIFT		   7.240
LOOPGAIN		 -12.000
LOOPTIME		   0.400
LOOPFILTER		 100.000
#
IEEE64_VERSION_CODE 1
#
# Shim currents 
#
SHIM_SETTING [ 1]     1385.44607446
SHIM_SETTING [ 2]    -7747.18788292
SHIM_SETTING [ 3]    -2651.59164695
SHIM_SETTING [ 4]    18545.30816993
SHIM_SETTING [ 5]    -9135.17081427
SHIM_SETTING [ 6]    -7247.79109087
SHIM_SETTING [ 7]    24235.22643474
SHIM_SETTING [ 8]    24407.56246253
SHIM_SETTING [ 9]     2700.74602730
SHIM_SETTING [10]     3626.96167716
SHIM_SETTING [11]        0.00000000
SHIM_SETTING [12]    -7286.00000000
SHIM_SETTING [13]     2640.00000000
SHIM_SETTING [14]    -8605.84000000
SHIM_SETTING [15]    -3506.13900000
SHIM_SETTING [16]      -27.38800000
SHIM_SETTING [17]    -2966.08500000
SHIM_SETTING [18]      544.96700000
SHIM_SETTING [19]   -21966.56500000
SHIM_SETTING [20]    17293.52600000
SHIM_SETTING [21]    -1960.18400000
SHIM_SETTING [22]      600.64500000
SHIM_SETTING [23]    -2919.51900000
SHIM_SETTING [24]     9910.04500000
SHIM_SETTING [25]    -1862.86800000
SHIM_SETTING [26]    -4434.54200000
SHIM_SETTING [27]    14729.45000000
SHIM_SETTING [28]    -6880.55700000
SHIM_SETTING [29]   -25554.73400000
SHIM_SETTING [30]    25425.40100000
SHIM_SETTING [31]   -17495.39600000
SHIM_SETTING [32]    39169.23500000
SHIM_SETTING [33]    -7744.79000000
SHIM_SETTING [34]     4296.75300000
SHIM_SETTING [35]    -3146.21500000
SHIM_SETTING [36]     5180.26100000
SHIM_SETTING [37]     8063.49000000
SHIM_SETTING [38]   -13492.04300000
SHIM_SETTING [39]    17231.35100000
SHIM_SETTING [40]        0.00000000
