# Supplementary material for: Synthesis of Known and Previously Inaccessible Poly(pyrazolyl)Borates under Mild Conditions
Source: J Org Chem. 2023 Jun 22;88(13):9130–5. doi: 10.1021/acs.joc.3c00761 (PMC10337037; doi:10.1021/acs.joc.3c00761)
Supplement: Supplementary file 2 — jo3c00761_si_002.zip [file jo3c00761_si_002.zip › borates_FIDS/1c_pztBu,NO2/1c_13C_CDCl3_75MHz/audita.txt]

##TITLE= Audit trail, TopSpin 3.5 pl 7
##JCAMPDX= 5.01
##ORIGIN= Bruker BioSpin GmbH
##OWNER= dpx3
$$ /opt/data3/VERG/Dec11-2019/60/audita.txt
##AUDIT TRAIL=  $$ (NUMBER, WHEN, WHO, WHERE, PROCESS, VERSION, WHAT)
(   1,<2019-12-11 18:53:59.242 +0100>,<dpx3>,<sc300>,<go4>,<TopSpin 3.5.7>,
      <created by zg
	started at 2019-12-11 18:24:56.483 +0100,
	POWCHK enabled, PULCHK disabled,
       configuration hash MD5:
       B8 09 4C EF 94 C8 09 07 12 E1 75 C4 11 F8 49 6C
       data hash MD5: 64K
       CD 2E B5 E8 C9 8D AD 39 55 A2 94 17 34 B7 05 FD>)
(   2,<2019-12-11 18:53:59.272 +0100>,<dpx3>,<sc300>,<audit>,<TopSpin 3.5.7>,
      <user comment:
       ICON-NMR User ID: VERG
       data hash MD5: 64K
       CD 2E B5 E8 C9 8D AD 39 55 A2 94 17 34 B7 05 FD>)
(   3,<2019-12-11 18:54:03.479 +0100>,<dpx3>,<sc300>,<dirdata>,<TopSpin 3.5.7>,
      <wrpa from 1 60 "Dec11-2019" "/opt/VERG"
       data hash MD5: 64K
       CD 2E B5 E8 C9 8D AD 39 55 A2 94 17 34 B7 05 FD>)
##END=

$$ hash MD5
$$ DF 19 47 91 4A 12 5C 43 E5 7C EB E6 40 DC 90 93
