# Supplementary material for: Synthesis of Known and Previously Inaccessible Poly(pyrazolyl)Borates under Mild Conditions
Source: J Org Chem. 2023 Jun 22;88(13):9130–5. doi: 10.1021/acs.joc.3c00761 (PMC10337037; doi:10.1021/acs.joc.3c00761)
Supplement: Supplementary file 2 — jo3c00761_si_002.zip [file jo3c00761_si_002.zip › borates_FIDS/1c_pztBu,NO2/1c_13C_CDCl3_75MHz/pdata/1/auditp.txt]

##TITLE= Audit trail, TopSpin 3.5 pl 7
##JCAMPDX= 5.01
##ORIGIN= Bruker BioSpin GmbH
##OWNER= dpx3
$$ /opt/data3/VERG/Dec11-2019/60/pdata/1/auditp.txt
##AUDIT TRAIL=  $$ (NUMBER, WHEN, WHO, WHERE, PROCESS, VERSION, WHAT)
(   1,<2019-12-11 18:53:59.242 +0100>,<dpx3>,<sc300>,<go4>,<TopSpin 3.5.7>,
      <created by zg
	started at 2019-12-11 18:24:56.483 +0100,
	POWCHK enabled, PULCHK disabled,
       configuration hash MD5:
       B8 09 4C EF 94 C8 09 07 12 E1 75 C4 11 F8 49 6C
       data hash MD5: 64K
       CD 2E B5 E8 C9 8D AD 39 55 A2 94 17 34 B7 05 FD>)
(   2,<2019-12-11 18:53:59.272 +0100>,<dpx3>,<sc300>,<audit>,<TopSpin 3.5.7>,
      <user comment:
       ICON-NMR User ID: VERG
       data hash MD5: 64K
       CD 2E B5 E8 C9 8D AD 39 55 A2 94 17 34 B7 05 FD>)
(   3,<2019-12-11 18:53:59.586 +0100>,<dpx3>,<sc300>,<proc1d>,<TopSpin 3.5.7>,
      <Start of raw data processing
       ef LB = 1 FT_mod = 6 PKNL = 1 SI = 32K 
       data hash MD5: 32K
       6B 20 1A B5 DA C1 97 22 25 BC EF B3 B8 88 41 78>)
(   4,<2019-12-11 18:53:59.703 +0100>,<dpx3>,<sc300>,<proc1d>,<TopSpin 3.5.7>,
      <apk 
       data hash MD5: 32K
       B6 56 12 46 92 AB F3 26 68 88 17 A2 F4 5E 0E 52>)
(   5,<2019-12-11 18:53:59.728 +0100>,<dpx3>,<sc300>,<proc1d>,<TopSpin 3.5.7>,
      <abs ABSG = 5 
       data hash MD5: 32K
       90 B3 FC 67 6B 09 D5 8E AB F8 60 48 F8 80 F6 94>)
(   6,<2019-12-11 18:54:06.601 +0100>,<dpx3>,<sc300>,<dirdata>,<TopSpin 3.5.7>,
      <wrpa from 1 60 "Dec11-2019" "/opt/VERG"
       data hash MD5: 32K
       90 B3 FC 67 6B 09 D5 8E AB F8 60 48 F8 80 F6 94>)
##END=

$$ hash MD5
$$ D3 5D 48 A4 9F 27 55 D7 78 8A 4D EF CB 22 17 0A
