# Supplementary material for: Synthesis of Known and Previously Inaccessible Poly(pyrazolyl)Borates under Mild Conditions
Source: J Org Chem. 2023 Jun 22;88(13):9130–5. doi: 10.1021/acs.joc.3c00761 (PMC10337037; doi:10.1021/acs.joc.3c00761)
Supplement: Supplementary file 2 — jo3c00761_si_002.zip [file jo3c00761_si_002.zip › borates_FIDS/1c_pztBu,NO2/1c_13C_CDCl3_75MHz/pdata/1/intrng]

P 0
151.397168   151.104140
138.621133   138.203568
133.383252   132.965687
77.737176   76.902045
76.894719   76.345291
33.423969   33.013729
27.900385   27.072580
