# Supplementary material for: Synthesis of Known and Previously Inaccessible Poly(pyrazolyl)Borates under Mild Conditions
Source: J Org Chem. 2023 Jun 22;88(13):9130–5. doi: 10.1021/acs.joc.3c00761 (PMC10337037; doi:10.1021/acs.joc.3c00761)
Supplement: Supplementary file 2 — jo3c00761_si_002.zip [file jo3c00761_si_002.zip › borates_FIDS/1c_pztBu,NO2/1c_13C_CDCl3_75MHz/pdata/1/peaklist.xml]

<?xml version="1.0" encoding="UTF-8"?>
<PeakList>
  <PeakList1D>
    <PeakList1DHeader creator="dpx3" date="2019-12-11T18:53:59.751+01:00" expNo="60" name="Dec11-2019" owner="" procNo="1" source="/opt/VERG">
      <PeakPickDetails>F1=220.024399ppm, F2=-20.024395ppm, MI=0.00cm, MAXI=10000.00cm, PC=1.400
      </PeakPickDetails>
    </PeakList1DHeader>
    <Peak1D F1="151.246094" intensity="1.763262e+00" type="0"/>
    <Peak1D F1="138.385040" intensity="3.945519e+00" type="0"/>
    <Peak1D F1="133.184265" intensity="3.950496e-01" type="0"/>
    <Peak1D F1="77.466751" intensity="6.385974e+00" type="0"/>
    <Peak1D F1="77.248138" intensity="2.647303e-01" type="0"/>
    <Peak1D F1="77.043167" intensity="6.604131e+00" type="0"/>
    <Peak1D F1="76.619507" intensity="6.568965e+00" type="0"/>
    <Peak1D F1="33.180233" intensity="3.253727e+00" type="0"/>
    <Peak1D F1="27.677036" intensity="1.500000e+01" type="0"/>
  </PeakList1D>
</PeakList>
