# Supplementary material for: Synthesis of Known and Previously Inaccessible Poly(pyrazolyl)Borates under Mild Conditions
Source: J Org Chem. 2023 Jun 22;88(13):9130–5. doi: 10.1021/acs.joc.3c00761 (PMC10337037; doi:10.1021/acs.joc.3c00761)
Supplement: Supplementary file 2 — jo3c00761_si_002.zip [file jo3c00761_si_002.zip › borates_FIDS/1c_pztBu,NO2/1c_1H_CDCl3_300MHz/pdata/1/auditp.txt]

##TITLE= Audit trail, TopSpin 3.5 pl 7
##JCAMPDX= 5.01
##ORIGIN= Bruker BioSpin GmbH
##OWNER= dpx3
$$ /opt/data3/VERG/Dec11-2019/20/pdata/1/auditp.txt
##AUDIT TRAIL=  $$ (NUMBER, WHEN, WHO, WHERE, PROCESS, VERSION, WHAT)
(   1,<2019-12-11 09:39:38.207 +0100>,<dpx3>,<sc300>,<go4>,<TopSpin 3.5.7>,
      <created by zg
	started at 2019-12-11 09:37:39.273 +0100,
	POWCHK enabled, PULCHK disabled,
       configuration hash MD5:
       B8 09 4C EF 94 C8 09 07 12 E1 75 C4 11 F8 49 6C
       data hash MD5: 64K
       7D FA 82 22 6A 71 4A A5 51 4B F4 AE 70 7E 6D 3B>)
(   2,<2019-12-11 09:39:38.235 +0100>,<dpx3>,<sc300>,<audit>,<TopSpin 3.5.7>,
      <user comment:
       ICON-NMR User ID: VERG
       data hash MD5: 64K
       7D FA 82 22 6A 71 4A A5 51 4B F4 AE 70 7E 6D 3B>)
(   3,<2019-12-11 09:39:41.792 +0100>,<dpx3>,<sc300>,<proc1d>,<TopSpin 3.5.7>,
      <Start of raw data processing
       ef LB = 0.3 FT_mod = 6 PKNL = 1 SI = 64K 
       data hash MD5: 64K
       88 62 AA 2F A0 09 EA FB 85 67 43 03 11 15 3E 9D>)
(   4,<2019-12-11 09:39:42.072 +0100>,<dpx3>,<sc300>,<proc1d>,<TopSpin 3.5.7>,
      <apk 
       data hash MD5: 64K
       73 48 21 D4 E2 E2 3F 68 FF 4E D7 F0 9F DD 7B 52>)
(   5,<2019-12-11 09:39:42.131 +0100>,<dpx3>,<sc300>,<proc1d>,<TopSpin 3.5.7>,
      <abs ABSG = 5 
       data hash MD5: 64K
       CF BB 48 4D 68 F0 84 76 30 77 8A A8 DA 5E 18 AD>)
(   6,<2019-12-11 09:39:46.090 +0100>,<dpx3>,<sc300>,<dirdata>,<TopSpin 3.5.7>,
      <wrpa from 1 20 "Dec11-2019" "/opt/VERG"
       data hash MD5: 64K
       CF BB 48 4D 68 F0 84 76 30 77 8A A8 DA 5E 18 AD>)
##END=

$$ hash MD5
$$ 1C F9 13 35 A2 7A F2 14 AF 81 21 7D 1C 9F F5 32
