# Supplementary material for: Synthesis of Known and Previously Inaccessible Poly(pyrazolyl)Borates under Mild Conditions
Source: J Org Chem. 2023 Jun 22;88(13):9130–5. doi: 10.1021/acs.joc.3c00761 (PMC10337037; doi:10.1021/acs.joc.3c00761)
Supplement: Supplementary file 2 — jo3c00761_si_002.zip [file jo3c00761_si_002.zip › borates_FIDS/1c_pztBu,NO2/1c_1H_CDCl3_300MHz/pdata/1/parm.txt]

Current Data Parameters
NAME         Dec11-2019              
EXPNO                20              
PROCNO                1              

F2 - Acquisition Parameters
Date_          20191211              
Time               9.39 h            
INSTRUM           spect              
PROBHD   Z104275_0397 (              
PULPROG            zg30              
TD                65536              
SOLVENT           CDCl3              
NS                   16              
DS                    2              
SWH            6009.615 Hz           
FIDRES         0.183399 Hz           
AQ            5.4525952 sec          
RG               165.27              
DW               83.200 usec         
DE                 6.50 usec         
TE                298.0 K            
D1           1.00000000 sec          
TD0                   1              
SFO1        300.1318533 MHz          
NUC1                 1H              
P1                10.30 usec         
PLW1        15.39200020 W            

F2 - Processing parameters
SI                65536              
SF          300.1300265 MHz          
WDW                  EM              
SSB      0              
LB                 0.30 Hz           
GB       0              
PC                 1.00              
