# Supplementary material for: Synthesis of Known and Previously Inaccessible Poly(pyrazolyl)Borates under Mild Conditions
Source: J Org Chem. 2023 Jun 22;88(13):9130–5. doi: 10.1021/acs.joc.3c00761 (PMC10337037; doi:10.1021/acs.joc.3c00761)
Supplement: Supplementary file 2 — jo3c00761_si_002.zip [file jo3c00761_si_002.zip › borates_FIDS/1c_pztBu,NO2/1c_1H_CDCl3_300MHz/pdata/1/peaklist.xml]

<?xml version="1.0" encoding="UTF-8"?>
<PeakList>
  <PeakList1D>
    <PeakList1DHeader creator="dpx3" date="2019-12-11T09:39:42.139+01:00" expNo="20" name="Dec11-2019" owner="" procNo="1" source="/opt/VERG">
      <PeakPickDetails>F1=16.098480ppm, F2=-3.924892ppm, MI=0.00cm, MAXI=10000.00cm, PC=1.000
      </PeakPickDetails>
    </PeakList1DHeader>
    <Peak1D F1="16.093266" intensity="1.093285e-03" type="0"/>
    <Peak1D F1="11.282198" intensity="5.576717e-01" type="0"/>
    <Peak1D F1="10.080735" intensity="1.056683e-02" type="0"/>
    <Peak1D F1="8.553085" intensity="9.862752e-03" type="0"/>
    <Peak1D F1="8.508623" intensity="2.960140e-03" type="0"/>
    <Peak1D F1="8.481007" intensity="1.060943e-02" type="0"/>
    <Peak1D F1="8.360638" intensity="2.651393e-03" type="0"/>
    <Peak1D F1="8.345924" intensity="1.673892e-03" type="0"/>
    <Peak1D F1="8.317107" intensity="1.748602e-03" type="0"/>
    <Peak1D F1="8.243966" intensity="1.336526e-02" type="0"/>
    <Peak1D F1="8.227254" intensity="2.147592e+00" type="0"/>
    <Peak1D F1="8.210693" intensity="2.524002e-02" type="0"/>
    <Peak1D F1="8.202909" intensity="7.555411e-03" type="0"/>
    <Peak1D F1="8.094632" intensity="1.345889e-03" type="0"/>
    <Peak1D F1="8.086055" intensity="1.514430e-03" type="0"/>
    <Peak1D F1="8.009706" intensity="2.526779e-03" type="0"/>
    <Peak1D F1="7.897032" intensity="1.006431e-02" type="0"/>
    <Peak1D F1="7.542593" intensity="1.797989e-03" type="0"/>
    <Peak1D F1="7.310156" intensity="7.315370e-04" type="0"/>
    <Peak1D F1="7.278080" intensity="7.504284e-04" type="0"/>
    <Peak1D F1="7.196489" intensity="3.654366e-01" type="0"/>
    <Peak1D F1="6.955496" intensity="1.614998e-03" type="0"/>
    <Peak1D F1="6.845242" intensity="1.851822e-03" type="0"/>
    <Peak1D F1="6.553075" intensity="1.280685e-03" type="0"/>
    <Peak1D F1="6.544329" intensity="1.340835e-03" type="0"/>
    <Peak1D F1="6.223088" intensity="9.972669e-04" type="0"/>
    <Peak1D F1="5.443267" intensity="2.590209e-03" type="0"/>
    <Peak1D F1="4.922521" intensity="3.545418e-03" type="0"/>
    <Peak1D F1="4.881990" intensity="3.922072e-03" type="0"/>
    <Peak1D F1="4.631420" intensity="7.819390e-03" type="0"/>
    <Peak1D F1="4.624010" intensity="7.985882e-03" type="0"/>
    <Peak1D F1="4.581810" intensity="6.883581e-04" type="0"/>
    <Peak1D F1="4.099043" intensity="3.291302e-03" type="0"/>
    <Peak1D F1="4.075243" intensity="9.998606e-03" type="0"/>
    <Peak1D F1="4.051418" intensity="1.018313e-02" type="0"/>
    <Peak1D F1="4.027668" intensity="3.345624e-03" type="0"/>
    <Peak1D F1="3.728244" intensity="1.042836e-03" type="0"/>
    <Peak1D F1="3.704716" intensity="8.834549e-04" type="0"/>
    <Peak1D F1="3.622378" intensity="1.059635e-03" type="0"/>
    <Peak1D F1="3.598257" intensity="2.101571e-03" type="0"/>
    <Peak1D F1="3.574568" intensity="2.144574e-03" type="0"/>
    <Peak1D F1="3.551887" intensity="1.103708e-03" type="0"/>
    <Peak1D F1="2.311814" intensity="3.556719e-03" type="0"/>
    <Peak1D F1="2.130945" intensity="7.730066e-04" type="0"/>
    <Peak1D F1="2.077830" intensity="6.153005e-02" type="0"/>
    <Peak1D F1="2.020907" intensity="6.979605e-03" type="0"/>
    <Peak1D F1="1.992829" intensity="4.883757e-02" type="0"/>
    <Peak1D F1="1.773834" intensity="1.815056e-03" type="0"/>
    <Peak1D F1="1.752717" intensity="1.400091e-03" type="0"/>
    <Peak1D F1="1.725683" intensity="2.576158e-03" type="0"/>
    <Peak1D F1="1.704295" intensity="1.842604e-03" type="0"/>
    <Peak1D F1="1.669685" intensity="5.556834e-02" type="0"/>
    <Peak1D F1="1.639339" intensity="1.905344e-03" type="0"/>
    <Peak1D F1="1.618161" intensity="2.468951e-03" type="0"/>
    <Peak1D F1="1.592270" intensity="2.337950e-02" type="0"/>
    <Peak1D F1="1.539679" intensity="6.445368e-03" type="0"/>
    <Peak1D F1="1.530246" intensity="2.026059e-02" type="0"/>
    <Peak1D F1="1.525836" intensity="1.552466e-02" type="0"/>
    <Peak1D F1="1.501049" intensity="1.041852e-01" type="0"/>
    <Peak1D F1="1.490279" intensity="4.403758e-02" type="0"/>
    <Peak1D F1="1.458975" intensity="1.500000e+01" type="0"/>
    <Peak1D F1="1.433202" intensity="7.295836e-02" type="0"/>
    <Peak1D F1="1.424870" intensity="1.221542e-01" type="0"/>
    <Peak1D F1="1.388976" intensity="2.378679e-02" type="0"/>
    <Peak1D F1="1.375449" intensity="8.768342e-03" type="0"/>
    <Peak1D F1="1.368570" intensity="8.029798e-03" type="0"/>
    <Peak1D F1="1.343744" intensity="1.433296e-02" type="0"/>
    <Peak1D F1="1.320363" intensity="3.027855e-02" type="0"/>
    <Peak1D F1="1.315664" intensity="1.564281e-02" type="0"/>
    <Peak1D F1="1.296832" intensity="1.925552e-02" type="0"/>
    <Peak1D F1="1.276068" intensity="2.276325e-02" type="0"/>
    <Peak1D F1="1.244413" intensity="5.733199e-02" type="0"/>
    <Peak1D F1="1.217913" intensity="1.644187e-02" type="0"/>
    <Peak1D F1="1.194007" intensity="3.947391e-02" type="0"/>
    <Peak1D F1="1.191113" intensity="1.089629e-01" type="0"/>
    <Peak1D F1="1.183389" intensity="1.150400e-02" type="0"/>
    <Peak1D F1="1.170307" intensity="1.631416e-02" type="0"/>
    <Peak1D F1="1.164390" intensity="8.124224e-03" type="0"/>
    <Peak1D F1="1.148300" intensity="4.432909e-03" type="0"/>
    <Peak1D F1="1.101627" intensity="2.551044e-03" type="0"/>
    <Peak1D F1="1.078934" intensity="2.418100e-03" type="0"/>
    <Peak1D F1="1.024603" intensity="1.477038e-03" type="0"/>
    <Peak1D F1="1.010252" intensity="1.561021e-03" type="0"/>
    <Peak1D F1="0.998143" intensity="1.651046e-03" type="0"/>
    <Peak1D F1="0.925111" intensity="1.711815e-03" type="0"/>
    <Peak1D F1="0.903416" intensity="7.440166e-03" type="0"/>
    <Peak1D F1="0.889767" intensity="2.230309e-03" type="0"/>
    <Peak1D F1="0.878755" intensity="1.510006e-02" type="0"/>
    <Peak1D F1="0.867375" intensity="2.335473e-03" type="0"/>
    <Peak1D F1="0.853953" intensity="6.759333e-03" type="0"/>
    <Peak1D F1="0.022395" intensity="1.287798e-03" type="0"/>
    <Peak1D F1="-0.000150" intensity="5.991327e-03" type="0"/>
  </PeakList1D>
</PeakList>
