# Supplementary material for: Synthesis of Known and Previously Inaccessible Poly(pyrazolyl)Borates under Mild Conditions
Source: J Org Chem. 2023 Jun 22;88(13):9130–5. doi: 10.1021/acs.joc.3c00761 (PMC10337037; doi:10.1021/acs.joc.3c00761)
Supplement: Supplementary file 2 — jo3c00761_si_002.zip [file jo3c00761_si_002.zip › borates_FIDS/1d_pzAd,NO2/1d_13C_CD3OD_75MHz/pdata/1/auditp.txt]

##TITLE= Audit trail, TopSpin 3.5 pl 7
##JCAMPDX= 5.01
##ORIGIN= Bruker BioSpin GmbH
##OWNER= dpx3
$$ /opt/data3/VERG/May27-2020/32/pdata/1/auditp.txt
##AUDIT TRAIL=  $$ (NUMBER, WHEN, WHO, WHERE, PROCESS, VERSION, WHAT)
(   1,<2020-05-27 16:19:06.694 +0200>,<dpx3>,<sc300>,<go4>,<TopSpin 3.5.7>,
      <created by zg
	started at 2020-05-27 15:21:17.519 +0200,
	POWCHK enabled, PULCHK disabled,
       configuration hash MD5:
       29 E0 C2 EB 33 36 CD 54 88 21 CF 96 1B 19 F1 EC
       data hash MD5: 64K
       63 37 BB 55 D9 D0 DA C0 2B 40 88 A7 28 DE 86 83>)
(   2,<2020-05-27 16:19:06.716 +0200>,<dpx3>,<sc300>,<audit>,<TopSpin 3.5.7>,
      <user comment:
       ICON-NMR User ID: VERG
       data hash MD5: 64K
       63 37 BB 55 D9 D0 DA C0 2B 40 88 A7 28 DE 86 83>)
(   3,<2020-05-27 16:19:07.036 +0200>,<dpx3>,<sc300>,<proc1d>,<TopSpin 3.5.7>,
      <Start of raw data processing
       ef LB = 1 FT_mod = 6 PKNL = 1 SI = 32K 
       data hash MD5: 32K
       5B 1E 95 82 2E C7 B2 08 30 1D EC 26 35 41 0A 92>)
(   4,<2020-05-27 16:19:07.166 +0200>,<dpx3>,<sc300>,<proc1d>,<TopSpin 3.5.7>,
      <apk 
       data hash MD5: 32K
       51 74 0D 3B 5C 23 D8 07 7C 41 40 8C 56 3D 59 CD>)
(   5,<2020-05-27 16:19:07.193 +0200>,<dpx3>,<sc300>,<proc1d>,<TopSpin 3.5.7>,
      <abs ABSG = 5 
       data hash MD5: 32K
       72 95 D7 1F 13 69 EA 15 45 94 EE 3D F1 2E 83 52>)
(   6,<2020-05-27 16:19:14.946 +0200>,<dpx3>,<sc300>,<dirdata>,<TopSpin 3.5.7>,
      <wrpa from 1 32 "May27-2020" "/opt/VERG"
       data hash MD5: 32K
       72 95 D7 1F 13 69 EA 15 45 94 EE 3D F1 2E 83 52>)
##END=

$$ hash MD5
$$ F6 AB 0A D1 0D 3D 09 92 58 BB 47 86 3C 30 69 BA
