# Supplementary material for: Synthesis of Known and Previously Inaccessible Poly(pyrazolyl)Borates under Mild Conditions
Source: J Org Chem. 2023 Jun 22;88(13):9130–5. doi: 10.1021/acs.joc.3c00761 (PMC10337037; doi:10.1021/acs.joc.3c00761)
Supplement: Supplementary file 2 — jo3c00761_si_002.zip [file jo3c00761_si_002.zip › borates_FIDS/1d_pzAd,NO2/1d_13C_CD3OD_75MHz/pdata/1/outd]

##TITLE= Parameter file, TopSpin 3.5 pl 7
##JCAMPDX= 5.0
##DATATYPE= Parameter Values
##NPOINTS= 1	$$ modification sequence number
##ORIGIN= Bruker BioSpin GmbH
##OWNER= dpx3
$$ 2020-05-27 16:19:14.525 +0200  dpx3@sc300
$$ /opt/data3/VERG/May27-2020/32/pdata/1/outd
$$ process /opt/topspin3.5pl7/prog/mod/dirdata
##$CURPLOT= <>
##$CURPRIN= <$>
##$DFORMAT= <normdp>
##$LAYOUT= <+/carbono.xwp>
##$LFORMAT= <normlp>
##$PFORMAT= <normpl>
##END=
