# Supplementary material for: Synthesis of Known and Previously Inaccessible Poly(pyrazolyl)Borates under Mild Conditions
Source: J Org Chem. 2023 Jun 22;88(13):9130–5. doi: 10.1021/acs.joc.3c00761 (PMC10337037; doi:10.1021/acs.joc.3c00761)
Supplement: Supplementary file 2 — jo3c00761_si_002.zip [file jo3c00761_si_002.zip › borates_FIDS/1d_pzAd,NO2/1d_13C_CD3OD_75MHz/pdata/1/peaklist.xml]

<?xml version="1.0" encoding="UTF-8"?>
<PeakList>
  <PeakList1D>
    <PeakList1DHeader creator="dpx3" date="2020-05-27T16:19:07.205+02:00" expNo="32" name="May27-2020" owner="" procNo="1" source="/opt/VERG">
      <PeakPickDetails>F1=220.024399ppm, F2=-20.024395ppm, MI=0.00cm, MAXI=10000.00cm, PC=1.400
      </PeakPickDetails>
    </PeakList1DHeader>
    <Peak1D F1="150.141464" intensity="3.252541e-01" type="0"/>
    <Peak1D F1="136.287003" intensity="6.223065e-01" type="0"/>
    <Peak1D F1="133.073868" intensity="9.917014e-02" type="0"/>
    <Peak1D F1="67.369240" intensity="6.528774e-01" type="0"/>
    <Peak1D F1="48.457394" intensity="2.025400e+00" type="0"/>
    <Peak1D F1="48.173611" intensity="6.806258e+00" type="0"/>
    <Peak1D F1="47.888836" intensity="1.398363e+01" type="0"/>
    <Peak1D F1="47.604252" intensity="1.500000e+01" type="0"/>
    <Peak1D F1="47.321995" intensity="1.199234e+01" type="0"/>
    <Peak1D F1="47.038212" intensity="6.786304e+00" type="0"/>
    <Peak1D F1="46.753479" intensity="2.280181e+00" type="0"/>
    <Peak1D F1="45.565399" intensity="7.307551e-01" type="0"/>
    <Peak1D F1="43.573696" intensity="1.451362e+00" type="0"/>
    <Peak1D F1="38.300587" intensity="6.594618e-01" type="0"/>
    <Peak1D F1="37.370293" intensity="1.359774e+00" type="0"/>
    <Peak1D F1="34.767307" intensity="6.987107e-01" type="0"/>
    <Peak1D F1="30.421902" intensity="1.535537e+00" type="0"/>
  </PeakList1D>
</PeakList>
