# Supplementary material for: Synthesis of Known and Previously Inaccessible Poly(pyrazolyl)Borates under Mild Conditions
Source: J Org Chem. 2023 Jun 22;88(13):9130–5. doi: 10.1021/acs.joc.3c00761 (PMC10337037; doi:10.1021/acs.joc.3c00761)
Supplement: Supplementary file 2 — jo3c00761_si_002.zip [file jo3c00761_si_002.zip › borates_FIDS/1d_pzAd,NO2/1d_13C_CD3OD_75MHz/pdata/1/peakrng]

P    #regions in PPM
# 2020-05-27 16:19:07 +0200  dpx3@sc300
# low field   high field   mi   maxi
  220.024398803711  -20.0243953212805  0.000  10000.000  # for region 1
