# Supplementary material for: Synthesis of Known and Previously Inaccessible Poly(pyrazolyl)Borates under Mild Conditions
Source: J Org Chem. 2023 Jun 22;88(13):9130–5. doi: 10.1021/acs.joc.3c00761 (PMC10337037; doi:10.1021/acs.joc.3c00761)
Supplement: Supplementary file 2 — jo3c00761_si_002.zip [file jo3c00761_si_002.zip › borates_FIDS/1d_pzAd,NO2/1d_13C_CD3OD_75MHz/shimvalues]

# Wed May 27 16:19:06 2020
#$$PROBEIDENTIFIER=Z104275_0397
#$$PROBENAME=PA BBO 300S1 BBF-H-D-05 Z
#$$SHIMID=313232
#
# Active Shim Gradients
#
Z           		2843            
Z2          		-767            
Z3          		-1503           
Z4          		-3702           
Z5          		-2121           
Z6          		15125           
X           		-205            
XZ          		-1215           
XZ2         		5269            
XZ3         		-3474           
Y           		519             
YZ          		-2497           
YZ2         		8596            
YZ3         		4059            
XY          		1785            
XYZ         		10118           
(X2-Y2)     		-1883           
(X2-Y2)Z    		1731            
X3          		5645            
Y3          		-2001           
#
# Lock Parameter
#
FIELD		7450.154
LOCKPHASE		346.400 
LOCKPOWER		-35.000 
LOCKGAIN		103.274 
LOCKDC		-75.000 
LOCKSHIFT		3.300   
LOOPGAIN		-5.000  
LOOPTIME		0.100   
LOOPFILTER		100.000 
#
IEEE64_VERSION_CODE 1
#
# Shim currents 
#
SHIM_SETTING [1 ]  1379.03716947   
SHIM_SETTING [2 ]  -379.79154097   
SHIM_SETTING [3 ]  -790.40740816   
SHIM_SETTING [4 ]  -1947.18383445  
SHIM_SETTING [5 ]  -1115.51157198  
SHIM_SETTING [6 ]  -107.83000000   
SHIM_SETTING [7 ]  -639.09000000   
SHIM_SETTING [8 ]  2771.66100000   
SHIM_SETTING [9 ]  -990.45800000   
SHIM_SETTING [10]  938.91000000    
SHIM_SETTING [11]  272.99400000    
SHIM_SETTING [12]  -1313.42200000  
SHIM_SETTING [13]  4521.66800000   
SHIM_SETTING [14]  2135.17500000   
SHIM_SETTING [15]  7955.96800000   
SHIM_SETTING [16]  910.68200000    
SHIM_SETTING [17]  -1827.28800000  
SHIM_SETTING [18]  5322.33000000   
SHIM_SETTING [19]  2969.20200000   
SHIM_SETTING [20]  -1052.44100000  
