# Supplementary material for: Synthesis of Known and Previously Inaccessible Poly(pyrazolyl)Borates under Mild Conditions
Source: J Org Chem. 2023 Jun 22;88(13):9130–5. doi: 10.1021/acs.joc.3c00761 (PMC10337037; doi:10.1021/acs.joc.3c00761)
Supplement: Supplementary file 2 — jo3c00761_si_002.zip [file jo3c00761_si_002.zip › borates_FIDS/1d_pzAd,NO2/1d_1H_CD3OD_300MHz/audita.txt]

##TITLE= Audit trail, TopSpin 3.5 pl 7
##JCAMPDX= 5.01
##ORIGIN= Bruker BioSpin GmbH
##OWNER= dpx3
$$ /opt/data3/VERG/May27-2020/30/audita.txt
##AUDIT TRAIL=  $$ (NUMBER, WHEN, WHO, WHERE, PROCESS, VERSION, WHAT)
(   1,<2020-05-27 15:13:50.914 +0200>,<dpx3>,<sc300>,<go4>,<TopSpin 3.5.7>,
      <created by zg
	started at 2020-05-27 15:11:51.978 +0200,
	POWCHK enabled, PULCHK disabled,
       configuration hash MD5:
       29 E0 C2 EB 33 36 CD 54 88 21 CF 96 1B 19 F1 EC
       data hash MD5: 64K
       C8 DB 8D 32 E2 0D 8A B7 27 5B F6 2C 8E 8A 04 65>)
(   2,<2020-05-27 15:13:50.943 +0200>,<dpx3>,<sc300>,<audit>,<TopSpin 3.5.7>,
      <user comment:
       ICON-NMR User ID: VERG
       data hash MD5: 64K
       C8 DB 8D 32 E2 0D 8A B7 27 5B F6 2C 8E 8A 04 65>)
(   3,<2020-05-27 15:13:53.743 +0200>,<dpx3>,<sc300>,<dirdata>,<TopSpin 3.5.7>,
      <wrpa from 1 30 "May27-2020" "/opt/VERG"
       data hash MD5: 64K
       C8 DB 8D 32 E2 0D 8A B7 27 5B F6 2C 8E 8A 04 65>)
##END=

$$ hash MD5
$$ 98 08 77 C9 11 D2 9C C8 4F AE 6D B4 83 82 AE 8F
